# Supplementary material for: Regiodivergent sulfonylarylation of 1,3-enynes via nickel/photoredox dual catalysis
Source: Chem Sci. 2021 Sep 20;12(40):13564–71. doi: 10.1039/d1sc04320j (PMC8528021; doi:10.1039/d1sc04320j)
Supplement: SC-012-D1SC04320J-s002 [file SC-012-D1SC04320J-s002.cif]

# Electronic Supplementary Material (ESI) for Chemical Science.
# This journal is © The Royal Society of Chemistry 2021

####################################################################### 
# 
# This file contains crystal structure data downloaded from the 
# Cambridge Structural Database (CSD) hosted by the Cambridge 
# Crystallographic Data Centre (CCDC).
# 
# Full information about CCDC data access policies and citation 
# guidelines are available at http://www.ccdc.cam.ac.uk/access/V1 
# 
# Audit and citation data items may have been added by the CCDC. 
# Please retain this information to preserve the provenance of 
# this file and to allow appropriate attribution of the data. 
# 
#######################################################################

data_K433
_database_code_depnum_ccdc_archive 'CCDC 2052657'
loop_
_audit_author_name
_audit_author_address
'YA CHEN'
;National University of Singapore
Singapore
;
_audit_update_record             
;
2020-12-27 deposited with the CCDC.	2021-09-20 downloaded from the CCDC.
;

_audit_creation_method           SHELXL-2016/6
_shelx_SHELXL_version_number     2016/6
_chemical_name_systematic        ?
_chemical_name_common            ?
_chemical_melting_point          ?
_chemical_formula_moiety         ?
_chemical_formula_sum            'C23 H16 Cl2 O3 S'
_chemical_formula_weight         443.32

loop_
_atom_type_symbol
_atom_type_description
_atom_type_scat_dispersion_real
_atom_type_scat_dispersion_imag
_atom_type_scat_source
C C 0.0033 0.0016 'International Tables Vol C Tables 4.2.6.8 and 6.1.1.4'
H H 0.0000 0.0000 'International Tables Vol C Tables 4.2.6.8 and 6.1.1.4'
Cl Cl 0.1484 0.1585 'International Tables Vol C Tables 4.2.6.8 and 6.1.1.4'
O O 0.0106 0.0060 'International Tables Vol C Tables 4.2.6.8 and 6.1.1.4'
S S 0.1246 0.1234 'International Tables Vol C Tables 4.2.6.8 and 6.1.1.4'

_space_group_crystal_system      triclinic
_space_group_IT_number           2
_space_group_name_H-M_alt        'P -1'
_space_group_name_Hall           '-P 1'

_shelx_space_group_comment       
;
The symmetry employed for this shelxl refinement is uniquely defined
by the following loop, which should always be used as a source of
symmetry information in preference to the above space-group names.
They are only intended as comments.
;

loop_
_space_group_symop_operation_xyz
'x, y, z'
'-x, -y, -z'

_cell_length_a                   7.3445(5)
_cell_length_b                   7.5430(5)
_cell_length_c                   18.6349(12)
_cell_angle_alpha                97.717(2)
_cell_angle_beta                 95.887(2)
_cell_angle_gamma                105.087(2)
_cell_volume                     977.50(11)
_cell_formula_units_Z            2
_cell_measurement_temperature    100(2)
_cell_measurement_reflns_used    7685
_cell_measurement_theta_min      2.84
_cell_measurement_theta_max      28.30

_exptl_crystal_description       Rod
_exptl_crystal_colour            Colourless
_exptl_crystal_density_meas      'Not Measured'
_exptl_crystal_density_method    'Not Measured'
_exptl_crystal_density_diffrn    1.506
_exptl_crystal_F_000             456
_exptl_transmission_factor_min   ?
_exptl_transmission_factor_max   ?
_exptl_crystal_size_max          0.220
_exptl_crystal_size_mid          0.058
_exptl_crystal_size_min          0.028
_exptl_absorpt_coefficient_mu    0.462
_shelx_estimated_absorpt_T_min   ?
_shelx_estimated_absorpt_T_max   ?
_exptl_absorpt_correction_type   Multi-scan
_exptl_absorpt_correction_T_min  0.702817
_exptl_absorpt_correction_T_max  0.862105
_exptl_absorpt_process_details   'Sadabs, (Sheldrick 2012)'
_exptl_absorpt_special_details   ?
_diffrn_ambient_temperature      100(2)
_diffrn_radiation_wavelength     0.71073
_diffrn_radiation_type           MoK\a
_diffrn_source                   'Microfocus Sealed Tube'
_diffrn_measurement_device_type  'Bruker APEX-II CCD'
_diffrn_measurement_method       '\f and \w scans'
_diffrn_detector_area_resol_mean ?
_diffrn_reflns_number            8693
_diffrn_reflns_av_unetI/netI     0.0899
_diffrn_reflns_av_R_equivalents  ?
_diffrn_reflns_limit_h_min       -9
_diffrn_reflns_limit_h_max       9
_diffrn_reflns_limit_k_min       -9
_diffrn_reflns_limit_k_max       10
_diffrn_reflns_limit_l_min       -24
_diffrn_reflns_limit_l_max       24
_diffrn_reflns_theta_min         2.903
_diffrn_reflns_theta_max         28.313
_diffrn_reflns_theta_full        25.242
_diffrn_measured_fraction_theta_max 0.998
_diffrn_measured_fraction_theta_full 0.998
_diffrn_reflns_Laue_measured_fraction_max 0.998
_diffrn_reflns_Laue_measured_fraction_full 0.998
_diffrn_reflns_point_group_measured_fraction_max 0.998
_diffrn_reflns_point_group_measured_fraction_full 0.998
_reflns_number_total             8693
_reflns_number_gt                6021
_reflns_threshold_expression     'I > 2\s(I)'
_reflns_Friedel_coverage         0.000
_reflns_Friedel_fraction_max     .
_reflns_Friedel_fraction_full    .

_reflns_special_details          
;
 _reflns_Friedel_fraction is defined as the number of unique
 Friedel pairs measured divided by the number that would be
 possible theoretically, ignoring centric projections and
 systematic absences.
;

_computing_bruker_data_scaling   'SADABS V2012/1 (Bruker AXS Inc.)'
_computing_cell_refinement       'APEX3 v2016.1-0 (Bruker AXS)'
_computing_data_collection       'APEX3 (Bruker AXS)'
_computing_data_reduction        'SAINT V8.32B (Bruker AXS Inc., 2014)'
_computing_molecular_graphics    'Bruker SHELXTL'
_computing_publication_material  'Bruker SHELXTL'
_computing_structure_refinement  'SHELXL--2014 (Sheldrick 2014)'
_computing_structure_solution    'SHELXT--(Sheldrick 2015)'
_refine_special_details          
;
 Refined as a 2-component twin.
;
_refine_ls_structure_factor_coef Fsqd
_refine_ls_matrix_type           full
_refine_ls_weighting_scheme      calc
_refine_ls_weighting_details     
'w=1/[\s^2^(Fo^2^)+(0.0455P)^2^+1.3720P] where P=(Fo^2^+2Fc^2^)/3'
_atom_sites_solution_primary     'Dual Space'
_atom_sites_solution_secondary   ?
_atom_sites_solution_hydrogens   geom
_refine_ls_hydrogen_treatment    constr
_refine_ls_extinction_method     none
_refine_ls_extinction_coef       .
_refine_ls_number_reflns         8693
_refine_ls_number_parameters     263
_refine_ls_number_restraints     0
_refine_ls_R_factor_all          0.1045
_refine_ls_R_factor_gt           0.0639
_refine_ls_wR_factor_ref         0.1727
_refine_ls_wR_factor_gt          0.1422
_refine_ls_goodness_of_fit_ref   1.067
_refine_ls_restrained_S_all      1.067
_refine_ls_shift/su_max          0.000
_refine_ls_shift/su_mean         0.000

loop_
_atom_site_label
_atom_site_type_symbol
_atom_site_fract_x
_atom_site_fract_y
_atom_site_fract_z
_atom_site_U_iso_or_equiv
_atom_site_adp_type
_atom_site_occupancy
_atom_site_site_symmetry_order
_atom_site_calc_flag
_atom_site_refinement_flags_posn
_atom_site_refinement_flags_adp
_atom_site_refinement_flags_occupancy
_atom_site_disorder_assembly
_atom_site_disorder_group
C1 C 0.3147(6) 0.3960(5) 0.7887(2) 0.0250(9) Uani 1 1 d . . . . .
O1 O -0.0525(4) 0.2839(4) 0.74675(17) 0.0339(7) Uani 1 1 d . . . . .
Cl1 Cl 0.82280(18) 0.67834(18) 0.95735(7) 0.0438(3) Uani 1 1 d . . . . .
S1 S 0.12270(16) 0.31873(14) 0.71632(6) 0.0264(3) Uani 1 1 d . . . . .
C2 C 0.4947(6) 0.3899(6) 0.7734(2) 0.0292(10) Uani 1 1 d . . . . .
H2 H 0.510114 0.329453 0.727241 0.035 Uiso 1 1 calc R U . . .
O2 O 0.1548(4) 0.1722(4) 0.66625(16) 0.0323(7) Uani 1 1 d . . . . .
Cl2 Cl 0.75258(18) 1.17486(17) 0.93867(7) 0.0416(3) Uani 1 1 d . . . . .
C3 C 0.6516(6) 0.4734(6) 0.8267(2) 0.0321(10) Uani 1 1 d . . . . .
H3 H 0.775774 0.470126 0.817701 0.039 Uiso 1 1 calc R U . . .
O3 O 0.3210(4) 1.1564(4) 0.40401(17) 0.0334(7) Uani 1 1 d . . . . .
C4 C 0.6239(7) 0.5614(6) 0.8929(2) 0.0311(10) Uani 1 1 d . . . . .
C5 C 0.4461(6) 0.5613(6) 0.9095(2) 0.0280(9) Uani 1 1 d . . . . .
H5 H 0.430976 0.617450 0.956508 0.034 Uiso 1 1 calc R U . . .
C6 C 0.2892(6) 0.4781(6) 0.8567(2) 0.0274(9) Uani 1 1 d . . . . .
H6 H 0.164943 0.477280 0.867007 0.033 Uiso 1 1 calc R U . . .
C7 C 0.2642(6) 0.8111(5) 0.7705(2) 0.0265(9) Uani 1 1 d . . . . .
C8 C 0.4531(6) 0.8438(6) 0.7568(2) 0.0276(9) Uani 1 1 d . . . . .
H8 H 0.479425 0.786151 0.712050 0.033 Uiso 1 1 calc R U . . .
C9 C 0.6018(6) 0.9588(6) 0.8075(2) 0.0309(10) Uani 1 1 d . . . . .
H9 H 0.729281 0.980868 0.797456 0.037 Uiso 1 1 calc R U . . .
C10 C 0.5636(7) 1.0417(6) 0.8733(2) 0.0319(10) Uani 1 1 d . . . . .
C11 C 0.3791(7) 1.0157(6) 0.8878(2) 0.0324(10) Uani 1 1 d . . . . .
H11 H 0.353684 1.075226 0.932387 0.039 Uiso 1 1 calc R U . . .
C12 C 0.2309(7) 0.9010(6) 0.8361(2) 0.0289(9) Uani 1 1 d . . . . .
H12 H 0.103498 0.883535 0.845835 0.035 Uiso 1 1 calc R U . . .
C13 C 0.1055(6) 0.6818(6) 0.7173(2) 0.0281(9) Uani 1 1 d . . . . .
C14 C -0.0696(6) 0.7044(6) 0.7095(3) 0.0332(10) Uani 1 1 d . . . . .
H14A H -0.095882 0.805815 0.738542 0.040 Uiso 1 1 calc R U . . .
H14B H -0.167886 0.619008 0.674867 0.040 Uiso 1 1 calc R U . . .
C15 C 0.1438(6) 0.5195(5) 0.6723(2) 0.0244(9) Uani 1 1 d . . . . .
C16 C 0.1859(6) 0.4997(5) 0.6043(2) 0.0242(9) Uani 1 1 d . . . . .
H16 H 0.199570 0.380590 0.586298 0.029 Uiso 1 1 calc R U . . .
C17 C 0.2145(5) 0.6324(5) 0.5527(2) 0.0232(8) Uani 1 1 d . . . . .
C18 C 0.1774(6) 0.8076(5) 0.5640(2) 0.0259(9) Uani 1 1 d . . . . .
H18 H 0.126074 0.844779 0.606450 0.031 Uiso 1 1 calc R U . . .
C19 C 0.2160(6) 0.9247(5) 0.5134(2) 0.0263(9) Uani 1 1 d . . . . .
H19 H 0.190539 1.042441 0.521261 0.032 Uiso 1 1 calc R U . . .
C20 C 0.2918(6) 0.8734(6) 0.4508(2) 0.0252(9) Uani 1 1 d . . . . .
C21 C 0.3270(6) 0.6997(5) 0.4393(2) 0.0264(9) Uani 1 1 d . . . . .
H21 H 0.378646 0.662773 0.396887 0.032 Uiso 1 1 calc R U . . .
C22 C 0.2867(6) 0.5809(6) 0.4897(2) 0.0243(9) Uani 1 1 d . . . . .
H22 H 0.308921 0.461774 0.480908 0.029 Uiso 1 1 calc R U . . .
C23 C 0.3395(6) 0.9995(6) 0.3974(2) 0.0277(9) Uani 1 1 d . . . . .
H23 H 0.387632 0.955608 0.355124 0.033 Uiso 1 1 calc R U . . .

loop_
_atom_site_aniso_label
_atom_site_aniso_U_11
_atom_site_aniso_U_22
_atom_site_aniso_U_33
_atom_site_aniso_U_23
_atom_site_aniso_U_13
_atom_site_aniso_U_12
C1 0.034(2) 0.0158(18) 0.028(2) 0.0067(16) 0.0055(18) 0.0091(18)
O1 0.0289(17) 0.0304(16) 0.0389(17) 0.0080(14) 0.0050(13) 0.0011(14)
Cl1 0.0366(7) 0.0409(7) 0.0473(7) 0.0051(6) -0.0048(5) 0.0048(6)
S1 0.0330(6) 0.0166(5) 0.0286(5) 0.0030(4) 0.0031(4) 0.0058(4)
C2 0.037(3) 0.025(2) 0.031(2) 0.0103(18) 0.0076(19) 0.0137(19)
O2 0.049(2) 0.0176(14) 0.0300(16) 0.0008(12) 0.0016(14) 0.0112(14)
Cl2 0.0471(7) 0.0303(6) 0.0410(7) -0.0012(5) -0.0071(5) 0.0082(5)
C3 0.030(2) 0.033(2) 0.039(3) 0.012(2) 0.0103(19) 0.014(2)
O3 0.0355(18) 0.0251(16) 0.0396(18) 0.0103(14) -0.0004(14) 0.0082(14)
C4 0.035(2) 0.022(2) 0.035(2) 0.0084(18) -0.0020(19) 0.0074(19)
C5 0.033(2) 0.023(2) 0.027(2) -0.0010(18) 0.0024(18) 0.0109(19)
C6 0.032(2) 0.022(2) 0.032(2) 0.0081(18) 0.0057(18) 0.0109(18)
C7 0.036(2) 0.0134(18) 0.031(2) 0.0041(16) 0.0053(19) 0.0076(17)
C8 0.032(2) 0.0179(19) 0.036(2) 0.0065(17) 0.0052(19) 0.0097(18)
C9 0.031(2) 0.024(2) 0.039(2) 0.0062(19) 0.0058(19) 0.0086(19)
C10 0.040(3) 0.020(2) 0.035(2) 0.0039(18) 0.003(2) 0.0082(19)
C11 0.046(3) 0.025(2) 0.031(2) 0.0058(19) 0.010(2) 0.015(2)
C12 0.036(2) 0.018(2) 0.032(2) 0.0025(17) 0.0053(19) 0.0086(18)
C13 0.038(3) 0.0179(19) 0.029(2) 0.0089(18) 0.0063(19) 0.0066(19)
C14 0.029(2) 0.027(2) 0.044(3) 0.002(2) 0.004(2) 0.0095(19)
C15 0.025(2) 0.0174(19) 0.029(2) 0.0024(17) -0.0012(17) 0.0051(16)
C16 0.026(2) 0.0151(18) 0.029(2) 0.0011(16) -0.0009(17) 0.0043(17)
C17 0.020(2) 0.0200(19) 0.028(2) 0.0027(17) 0.0013(16) 0.0053(16)
C18 0.028(2) 0.0188(19) 0.031(2) -0.0005(16) 0.0046(18) 0.0082(17)
C19 0.027(2) 0.0148(18) 0.037(2) 0.0037(17) 0.0010(18) 0.0077(17)
C20 0.026(2) 0.019(2) 0.029(2) 0.0035(17) -0.0002(17) 0.0051(17)
C21 0.029(2) 0.0174(19) 0.029(2) -0.0034(16) 0.0014(18) 0.0041(17)
C22 0.024(2) 0.0200(19) 0.028(2) 0.0012(16) -0.0016(17) 0.0084(17)
C23 0.033(2) 0.018(2) 0.029(2) 0.0063(17) -0.0012(18) 0.0040(18)

_geom_special_details            
;
 All esds (except the esd in the dihedral angle between two l.s. planes)
 are estimated using the full covariance matrix.  The cell esds are taken
 into account individually in the estimation of esds in distances, angles
 and torsion angles; correlations between esds in cell parameters are only
 used when they are defined by crystal symmetry.  An approximate (isotropic)
 treatment of cell esds is used for estimating esds involving l.s. planes.
;

loop_
_geom_bond_atom_site_label_1
_geom_bond_atom_site_label_2
_geom_bond_distance
_geom_bond_site_symmetry_2
_geom_bond_publ_flag
C1 C6 1.387(6) . ?
C1 C2 1.392(6) . ?
C1 S1 1.766(4) . ?
O1 S1 1.435(3) . ?
Cl1 C4 1.744(5) . ?
S1 O2 1.432(3) . ?
S1 C15 1.796(4) . ?
C2 C3 1.389(6) . ?
C2 H2 0.9500 . ?
Cl2 C10 1.737(5) . ?
C3 C4 1.380(6) . ?
C3 H3 0.9500 . ?
O3 C23 1.218(5) . ?
C4 C5 1.373(6) . ?
C5 C6 1.384(6) . ?
C5 H5 0.9500 . ?
C6 H6 0.9500 . ?
C7 C12 1.393(6) . ?
C7 C8 1.400(6) . ?
C7 C13 1.484(6) . ?
C8 C9 1.384(6) . ?
C8 H8 0.9500 . ?
C9 C10 1.388(6) . ?
C9 H9 0.9500 . ?
C10 C11 1.378(6) . ?
C11 C12 1.390(6) . ?
C11 H11 0.9500 . ?
C12 H12 0.9500 . ?
C13 C14 1.337(6) . ?
C13 C15 1.494(6) . ?
C14 H14A 0.9500 . ?
C14 H14B 0.9500 . ?
C15 C16 1.334(6) . ?
C16 C17 1.471(5) . ?
C16 H16 0.9500 . ?
C17 C22 1.387(6) . ?
C17 C18 1.411(5) . ?
C18 C19 1.378(6) . ?
C18 H18 0.9500 . ?
C19 C20 1.394(6) . ?
C19 H19 0.9500 . ?
C20 C21 1.394(6) . ?
C20 C23 1.473(5) . ?
C21 C22 1.385(6) . ?
C21 H21 0.9500 . ?
C22 H22 0.9500 . ?
C23 H23 0.9500 . ?

loop_
_geom_angle_atom_site_label_1
_geom_angle_atom_site_label_2
_geom_angle_atom_site_label_3
_geom_angle
_geom_angle_site_symmetry_1
_geom_angle_site_symmetry_3
_geom_angle_publ_flag
C6 C1 C2 121.1(4) . . ?
C6 C1 S1 120.4(3) . . ?
C2 C1 S1 118.1(3) . . ?
O2 S1 O1 118.52(19) . . ?
O2 S1 C1 109.04(19) . . ?
O1 S1 C1 108.68(19) . . ?
O2 S1 C15 108.55(18) . . ?
O1 S1 C15 108.20(19) . . ?
C1 S1 C15 102.70(19) . . ?
C3 C2 C1 119.0(4) . . ?
C3 C2 H2 120.5 . . ?
C1 C2 H2 120.5 . . ?
C4 C3 C2 118.8(4) . . ?
C4 C3 H3 120.6 . . ?
C2 C3 H3 120.6 . . ?
C5 C4 C3 122.5(4) . . ?
C5 C4 Cl1 118.9(3) . . ?
C3 C4 Cl1 118.6(4) . . ?
C4 C5 C6 118.9(4) . . ?
C4 C5 H5 120.6 . . ?
C6 C5 H5 120.6 . . ?
C5 C6 C1 119.5(4) . . ?
C5 C6 H6 120.2 . . ?
C1 C6 H6 120.2 . . ?
C12 C7 C8 117.8(4) . . ?
C12 C7 C13 121.3(4) . . ?
C8 C7 C13 120.9(4) . . ?
C9 C8 C7 121.0(4) . . ?
C9 C8 H8 119.5 . . ?
C7 C8 H8 119.5 . . ?
C8 C9 C10 119.5(4) . . ?
C8 C9 H9 120.2 . . ?
C10 C9 H9 120.2 . . ?
C11 C10 C9 120.9(4) . . ?
C11 C10 Cl2 120.0(4) . . ?
C9 C10 Cl2 119.1(4) . . ?
C10 C11 C12 118.9(4) . . ?
C10 C11 H11 120.5 . . ?
C12 C11 H11 120.5 . . ?
C11 C12 C7 121.7(4) . . ?
C11 C12 H12 119.1 . . ?
C7 C12 H12 119.1 . . ?
C14 C13 C7 122.2(4) . . ?
C14 C13 C15 119.4(4) . . ?
C7 C13 C15 118.3(4) . . ?
C13 C14 H14A 120.0 . . ?
C13 C14 H14B 120.0 . . ?
H14A C14 H14B 120.0 . . ?
C16 C15 C13 129.9(4) . . ?
C16 C15 S1 115.5(3) . . ?
C13 C15 S1 114.5(3) . . ?
C15 C16 C17 130.4(4) . . ?
C15 C16 H16 114.8 . . ?
C17 C16 H16 114.8 . . ?
C22 C17 C18 118.8(4) . . ?
C22 C17 C16 116.8(4) . . ?
C18 C17 C16 124.4(4) . . ?
C19 C18 C17 119.8(4) . . ?
C19 C18 H18 120.1 . . ?
C17 C18 H18 120.1 . . ?
C18 C19 C20 121.2(4) . . ?
C18 C19 H19 119.4 . . ?
C20 C19 H19 119.4 . . ?
C21 C20 C19 119.0(4) . . ?
C21 C20 C23 119.2(4) . . ?
C19 C20 C23 121.8(4) . . ?
C22 C21 C20 120.0(4) . . ?
C22 C21 H21 120.0 . . ?
C20 C21 H21 120.0 . . ?
C21 C22 C17 121.3(4) . . ?
C21 C22 H22 119.4 . . ?
C17 C22 H22 119.4 . . ?
O3 C23 C20 124.1(4) . . ?
O3 C23 H23 118.0 . . ?
C20 C23 H23 118.0 . . ?

loop_
_geom_torsion_atom_site_label_1
_geom_torsion_atom_site_label_2
_geom_torsion_atom_site_label_3
_geom_torsion_atom_site_label_4
_geom_torsion
_geom_torsion_site_symmetry_1
_geom_torsion_site_symmetry_2
_geom_torsion_site_symmetry_3
_geom_torsion_site_symmetry_4
_geom_torsion_publ_flag
C6 C1 S1 O2 -154.2(3) . . . . ?
C2 C1 S1 O2 32.4(4) . . . . ?
C6 C1 S1 O1 -23.7(4) . . . . ?
C2 C1 S1 O1 162.9(3) . . . . ?
C6 C1 S1 C15 90.8(4) . . . . ?
C2 C1 S1 C15 -82.6(3) . . . . ?
C6 C1 C2 C3 -2.2(6) . . . . ?
S1 C1 C2 C3 171.1(3) . . . . ?
C1 C2 C3 C4 -0.6(6) . . . . ?
C2 C3 C4 C5 3.4(7) . . . . ?
C2 C3 C4 Cl1 -176.1(3) . . . . ?
C3 C4 C5 C6 -3.3(6) . . . . ?
Cl1 C4 C5 C6 176.2(3) . . . . ?
C4 C5 C6 C1 0.4(6) . . . . ?
C2 C1 C6 C5 2.3(6) . . . . ?
S1 C1 C6 C5 -170.9(3) . . . . ?
C12 C7 C8 C9 1.3(6) . . . . ?
C13 C7 C8 C9 -177.6(4) . . . . ?
C7 C8 C9 C10 0.6(6) . . . . ?
C8 C9 C10 C11 -2.0(6) . . . . ?
C8 C9 C10 Cl2 176.3(3) . . . . ?
C9 C10 C11 C12 1.5(6) . . . . ?
Cl2 C10 C11 C12 -176.8(3) . . . . ?
C10 C11 C12 C7 0.4(6) . . . . ?
C8 C7 C12 C11 -1.8(6) . . . . ?
C13 C7 C12 C11 177.1(4) . . . . ?
C12 C7 C13 C14 31.4(6) . . . . ?
C8 C7 C13 C14 -149.7(4) . . . . ?
C12 C7 C13 C15 -147.3(4) . . . . ?
C8 C7 C13 C15 31.5(5) . . . . ?
C14 C13 C15 C16 84.1(6) . . . . ?
C7 C13 C15 C16 -97.2(5) . . . . ?
C14 C13 C15 S1 -93.9(4) . . . . ?
C7 C13 C15 S1 84.8(4) . . . . ?
O2 S1 C15 C16 -0.7(4) . . . . ?
O1 S1 C15 C16 -130.6(3) . . . . ?
C1 S1 C15 C16 114.6(3) . . . . ?
O2 S1 C15 C13 177.6(3) . . . . ?
O1 S1 C15 C13 47.7(3) . . . . ?
C1 S1 C15 C13 -67.1(3) . . . . ?
C13 C15 C16 C17 2.3(8) . . . . ?
S1 C15 C16 C17 -179.7(3) . . . . ?
C15 C16 C17 C22 170.1(4) . . . . ?
C15 C16 C17 C18 -8.5(7) . . . . ?
C22 C17 C18 C19 -1.0(6) . . . . ?
C16 C17 C18 C19 177.5(4) . . . . ?
C17 C18 C19 C20 -0.1(6) . . . . ?
C18 C19 C20 C21 0.6(6) . . . . ?
C18 C19 C20 C23 -178.0(4) . . . . ?
C19 C20 C21 C22 0.0(6) . . . . ?
C23 C20 C21 C22 178.7(4) . . . . ?
C20 C21 C22 C17 -1.2(6) . . . . ?
C18 C17 C22 C21 1.7(6) . . . . ?
C16 C17 C22 C21 -177.0(4) . . . . ?
C21 C20 C23 O3 -177.0(4) . . . . ?
C19 C20 C23 O3 1.6(7) . . . . ?

_refine_diff_density_max         0.708
_refine_diff_density_min         -0.663
_refine_diff_density_rms         0.101

_shelx_res_file                  
;
TITL K433.res in P-1
    K433.res
    created by SHELXL-2016/6 at 16:10:35 on 11-Nov-2020

CELL  0.71073   7.3445   7.5430  18.6349   97.717   95.887  105.087
ZERR    2.000   0.0005   0.0005   0.0012    0.002    0.002    0.002
LATT  1
SFAC C H CL O S
UNIT 46 32 4 6 2
MERG 0
ACTA
TEMP -173.090
L.S. 10
BOND $H
LIST 4
FMAP 2
CONF
PLAN 20
WGHT    0.045500    1.372000
BASF   0.42563
FVAR       0.68333
C1    1    0.314665    0.395982    0.788700    11.00000    0.03368    0.01581 =
         0.02799    0.00666    0.00552    0.00914
O1    4   -0.052483    0.283927    0.746747    11.00000    0.02892    0.03043 =
         0.03886    0.00801    0.00502    0.00108
CL1   3    0.822796    0.678345    0.957345    11.00000    0.03662    0.04091 =
         0.04732    0.00506   -0.00476    0.00485
S1    5    0.122703    0.318729    0.716323    11.00000    0.03301    0.01656 =
         0.02861    0.00300    0.00306    0.00583
C2    1    0.494739    0.389886    0.773421    11.00000    0.03731    0.02455 =
         0.03083    0.01027    0.00757    0.01369
AFIX  43
H2    2    0.510114    0.329453    0.727241    11.00000   -1.20000
AFIX   0
O2    4    0.154774    0.172172    0.666253    11.00000    0.04865    0.01755 =
         0.02996    0.00081    0.00158    0.01124
CL2   3    0.752582    1.174856    0.938672    11.00000    0.04711    0.03030 =
         0.04098   -0.00124   -0.00706    0.00815
C3    1    0.651594    0.473447    0.826678    11.00000    0.02960    0.03345 =
         0.03940    0.01214    0.01030    0.01429
AFIX  43
H3    2    0.775774    0.470126    0.817701    11.00000   -1.20000
AFIX   0
O3    4    0.321021    1.156403    0.404013    11.00000    0.03547    0.02509 =
         0.03956    0.01026   -0.00043    0.00820
C4    1    0.623919    0.561393    0.892872    11.00000    0.03542    0.02226 =
         0.03472    0.00844   -0.00195    0.00735
C5    1    0.446057    0.561330    0.909534    11.00000    0.03341    0.02304 =
         0.02738   -0.00096    0.00243    0.01086
AFIX  43
H5    2    0.430976    0.617450    0.956508    11.00000   -1.20000
AFIX   0
C6    1    0.289193    0.478137    0.856739    11.00000    0.03181    0.02161 =
         0.03218    0.00808    0.00567    0.01092
AFIX  43
H6    2    0.164943    0.477280    0.867007    11.00000   -1.20000
AFIX   0
C7    1    0.264185    0.811064    0.770504    11.00000    0.03611    0.01341 =
         0.03063    0.00410    0.00529    0.00765
C8    1    0.453056    0.843797    0.756832    11.00000    0.03163    0.01794 =
         0.03557    0.00648    0.00522    0.00975
AFIX  43
H8    2    0.479425    0.786151    0.712050    11.00000   -1.20000
AFIX   0
C9    1    0.601847    0.958818    0.807549    11.00000    0.03115    0.02400 =
         0.03854    0.00616    0.00582    0.00855
AFIX  43
H9    2    0.729281    0.980868    0.797456    11.00000   -1.20000
AFIX   0
C10   1    0.563626    1.041746    0.873267    11.00000    0.04031    0.01968 =
         0.03477    0.00394    0.00300    0.00815
C11   1    0.379134    1.015726    0.887787    11.00000    0.04598    0.02477 =
         0.03073    0.00576    0.01035    0.01513
AFIX  43
H11   2    0.353684    1.075226    0.932387    11.00000   -1.20000
AFIX   0
C12   1    0.230905    0.901042    0.836134    11.00000    0.03630    0.01836 =
         0.03218    0.00254    0.00530    0.00861
AFIX  43
H12   2    0.103498    0.883535    0.845835    11.00000   -1.20000
AFIX   0
C13   1    0.105547    0.681846    0.717288    11.00000    0.03847    0.01789 =
         0.02890    0.00890    0.00628    0.00655
C14   1   -0.069649    0.704400    0.709478    11.00000    0.02898    0.02695 =
         0.04352    0.00231    0.00445    0.00946
AFIX  93
H14A  2   -0.095882    0.805815    0.738542    11.00000   -1.20000
H14B  2   -0.167886    0.619008    0.674867    11.00000   -1.20000
AFIX   0
C15   1    0.143777    0.519491    0.672335    11.00000    0.02452    0.01743 =
         0.02934    0.00243   -0.00119    0.00506
C16   1    0.185861    0.499660    0.604309    11.00000    0.02559    0.01507 =
         0.02942    0.00107   -0.00095    0.00428
AFIX  43
H16   2    0.199570    0.380590    0.586298    11.00000   -1.20000
AFIX   0
C17   1    0.214472    0.632366    0.552676    11.00000    0.02036    0.02005 =
         0.02826    0.00272    0.00132    0.00526
C18   1    0.177440    0.807595    0.564033    11.00000    0.02758    0.01882 =
         0.03095   -0.00050    0.00461    0.00823
AFIX  43
H18   2    0.126074    0.844779    0.606450    11.00000   -1.20000
AFIX   0
C19   1    0.216032    0.924704    0.513379    11.00000    0.02720    0.01482 =
         0.03688    0.00366    0.00095    0.00771
AFIX  43
H19   2    0.190539    1.042441    0.521261    11.00000   -1.20000
AFIX   0
C20   1    0.291814    0.873445    0.450782    11.00000    0.02610    0.01902 =
         0.02886    0.00352   -0.00025    0.00511
C21   1    0.327018    0.699666    0.439275    11.00000    0.02860    0.01736 =
         0.02934   -0.00335    0.00137    0.00413
AFIX  43
H21   2    0.378646    0.662773    0.396887    11.00000   -1.20000
AFIX   0
C22   1    0.286692    0.580852    0.489666    11.00000    0.02388    0.01996 =
         0.02835    0.00118   -0.00165    0.00839
AFIX  43
H22   2    0.308921    0.461774    0.480908    11.00000   -1.20000
AFIX   0
C23   1    0.339486    0.999476    0.397375    11.00000    0.03314    0.01825 =
         0.02924    0.00632   -0.00125    0.00400
AFIX  43
H23   2    0.387632    0.955608    0.355124    11.00000   -1.20000
AFIX   0
HKLF 5


REM  K433.res in P-1
REM R1 =  0.0639 for    6021 Fo > 4sig(Fo)  and  0.1045 for all    8693 data
REM    263 parameters refined using      0 restraints

END

WGHT      0.0455      1.3720

REM Highest difference peak  0.708,  deepest hole -0.663,  1-sigma level  0.101
Q1    1   0.8116  1.0684  0.9118  11.00000  0.05    0.71
Q2    1   0.8255  0.5570  0.9615  11.00000  0.05    0.66
Q3    1   0.4127  0.4169  0.7907  11.00000  0.05    0.41
Q4    1  -0.1175  0.9248  0.7524  11.00000  0.05    0.40
Q5    1   0.7610  1.0382  0.8406  11.00000  0.05    0.39
Q6    1   0.2699  0.7200  0.7266  11.00000  0.05    0.39
Q7    1   0.8739  1.1022  0.8649  11.00000  0.05    0.38
Q8    1   0.1794  0.8197  0.7258  11.00000  0.05    0.38
Q9    1   0.2610  0.3382  0.7665  11.00000  0.05    0.37
Q10   1   0.2629  0.3724  0.6719  11.00000  0.05    0.37
Q11   1   0.2929  0.4417  0.7730  11.00000  0.05    0.36
Q12   1   0.3056  0.6514  0.4012  11.00000  0.05    0.36
Q13   1   0.4411  0.6382  0.3881  11.00000  0.05    0.35
Q14   1   0.5813  1.1625  0.9748  11.00000  0.05    0.35
Q15   1   0.2991  0.6191  0.5344  11.00000  0.05    0.35
Q16   1  -0.0616  0.3090  0.6881  11.00000  0.05    0.35
Q17   1   0.1545  0.9791  0.8807  11.00000  0.05    0.34
Q18   1   0.0068  0.2130  0.8605  11.00000  0.05    0.34
Q19   1   0.2081  0.8800  0.4650  11.00000  0.05    0.33
Q20   1   0.8844  0.9672  0.8608  11.00000  0.05    0.33
;
_shelx_res_checksum              52105

_shelx_hkl_file                  
;
  -1   0   0 5.73236 0.84605  -2
   1   0   0 5.73236 0.84605   1
   2   0   0 4008.72 159.073  -2
  -2   0   0 4008.72 159.073   1
  -2   0   0 4136.24 160.009  -2
   2   0   0 4136.24 160.009   1
   3   0   0 414.538 14.5270  -2
  -3   0   0 414.538 14.5270   1
  -3   0   0 410.054 25.9204  -2
   3   0   0 410.054 25.9204   1
   4   0   0 64.0489 3.66563  -2
  -4   0   0 64.0489 3.66563   1
  -4   0   0 74.4040 8.14017  -2
   4   0   0 74.4040 8.14017   1
   5   0   0 8.64805 2.01665  -2
  -5   0   0 8.64805 2.01665   1
  -5   0   0 17.4060 3.80225  -2
   5   0   0 17.4060 3.80225   1
   6   0   0 24.5808 2.99417  -2
  -6   0   0 24.5808 2.99417   1
  -6   0   0 22.6371 5.12152  -2
   6   0   0 22.6371 5.12152   1
   7   0   0 7.48567 3.18136  -2
  -7   0   0 7.48567 3.18136   1
  -7   0   0 1.41457 5.06921  -2
   7   0   0 1.41457 5.06921   1
  -8   0   0 1.51975 4.32546  -2
   8   0   0 1.51975 4.32546   1
  -9   0   0 1.30124 4.65399  -2
   9   0   0 1.30124 4.65399   1
   9  -1   0 0.46565 3.28632   1
   8  -1   0 9.78596 3.42393   1
  -8   1   0 10.1098 2.66675   1
   7  -1   0 2.46062 3.15352   1
  -7   1   0 -3.2140 1.84685   1
   6  -1   0 119.771 9.95529   1
  -6   1   0 111.456 6.29296   1
   5  -1   0 248.273 14.9254   1
  -5   1   0 240.765 11.1081   1
   4  -1   0 20.7164 4.65329   1
  -4   1   0 14.4964 2.09616   1
   3  -1   0 659.363 39.9112   1
  -3   1   0 671.255 22.8213   1
   2  -1   0 224.212 15.4710   1
  -2   1   0 231.875 15.6401   1
   1  -1   0 565.804 17.8179   1
  -1   1   0 486.253 21.4721   1
  -1  -1   0 8.64713 1.12684   1
   1   1   0 10.4687 1.14188   1
  -2  -1   0 369.393 20.3172   1
   2   1   0 368.249 20.3917   1
  -3  -1   0 48.7303 2.43233   1
   3   1   0 50.2247 3.13355   1
  -4  -1   0 102.025 4.44686   1
   4   1   0 103.116 9.97567   1
   5   1   0 594.440 28.8094   1
   6   1   0 13.5060 3.92575   1
   7   1   0 16.3645 4.95065   1
   8   1   0 0.97812 2.38433   1
   9   1   0 15.0688 3.68841   1
  -8  -2   1 -2.5816 6.54501  -2
   9  -2   0 -2.5816 6.54501   1
   8   2  -1 -8.4505 7.11119  -2
  -9   2   0 -8.4505 7.11119   1
  -7  -2   1 2.53006 5.96896  -2
   8  -2   0 2.53006 5.96896   1
   7   2  -1 0.29746 6.31673  -2
  -8   2   0 0.29746 6.31673   1
  -6  -2   1 17.8817 8.09622  -2
   7  -2   0 17.8817 8.09622   1
   6   2  -1 7.83131 4.40567  -2
  -7   2   0 7.83131 4.40567   1
  -5  -2   1 170.438 17.5813  -2
   6  -2   0 170.438 17.5813   1
   5   2  -1 180.105 17.1733  -2
  -6   2   0 180.105 17.1733   1
  -4  -2   1 102.794 12.3505  -2
   5  -2   0 102.794 12.3505   1
   4   2  -1 122.809 8.49251  -2
  -5   2   0 122.809 8.49251   1
   4  -2   0 51.4686 5.54243   1
  -4   2   0 47.8574 4.69980   1
   3  -2   0 670.584 29.1568   1
  -3   2   0 608.559 22.2862   1
   2  -2   0 273.990 9.57399   1
  -2   2   0 265.248 10.6671   1
   1  -2   0 4464.19 125.370   1
  -1   2   0 4735.42 175.372   1
   0  -2   0 23.7737 1.72238   1
   0   2   0 25.0569 1.57397   1
  -1  -2   0 63.5798 5.60650   1
   2  -2   1 399.476 23.8862  -2
  -1  -2   0 399.476 23.8862   1
   1   2   0 65.6169 3.86183   1
  -2  -2   0 154.362 9.88506   1
  -3   2  -1 424.575 17.9212  -2
   2   2   0 424.575 17.9212   1
  -4   2  -1 0.38252 2.81552  -2
   3   2   0 0.38252 2.81552   1
   3   2   0 1.61007 0.76381   1
  -5   2  -1 121.211 7.63083  -2
   4   2   0 121.211 7.63083   1
  -6   2  -1 74.8436 5.64783  -2
   5   2   0 74.8436 5.64783   1
  -7   2  -1 19.3322 3.77735  -2
   6   2   0 19.3322 3.77735   1
  -8   2  -1 13.3617 6.83000  -2
   7   2   0 13.3617 6.83000   1
  -9   2  -1 -2.2318 5.33698  -2
   8   2   0 -2.2318 5.33698   1
   9  -3   0 6.12884 4.92171   1
  -9   3   0 3.33981 4.25360   1
   8  -3   0 -0.0380 2.89329   1
  -8   3   0 2.37426 3.00451   1
   7  -3   0 10.6305 3.36825   1
  -7   3   0 7.75155 2.80117   1
   6  -3   0 29.2491 4.23697   1
  -6   3   0 22.0498 3.46957   1
   5  -3   0 10.4415 2.64052   1
  -5   3   0 8.65003 2.64074   1
   4  -3   0 60.6442 5.00387   1
  -4   3   0 56.4801 4.53986   1
   3  -3   0 3.99853 1.71774   1
  -3   3   0 3.64678 1.52928   1
   2  -3   0 169.354 6.93882   1
  -2   3   0 164.730 7.97566   1
   1  -3   0 23.9126 2.06567   1
  -1   3   0 20.3480 2.42647   1
   0  -3   0 1.13921 0.65954   1
   0   3   0 1.23671 0.63183   1
  -1  -3   0 199.622 9.41869   1
   1   3   0 180.618 7.30568   1
  -2  -3   0 591.733 23.9562   1
   2   3   0 561.940 23.8116   1
   3   3   0 55.6614 3.55680   1
   4   3   0 403.219 15.8535   1
   5   3   0 4.92272 1.82247   1
   6   3   0 0.89006 1.60307   1
   7   3   0 5.20423 2.66701   1
   8   3   0 2.64129 2.61491   1
  -7  -4   3 -2.6508 7.65900  -2
   9  -4   0 -2.6508 7.65900   1
   7   4  -3 -0.2342 8.17438  -2
  -9   4   0 -0.2342 8.17438   1
  -6  -4   3 8.16473 6.61150  -2
   8  -4   0 8.16473 6.61150   1
   6   4  -3 5.83380 7.87239  -2
  -8   4   0 5.83380 7.87239   1
  -5  -4   3 29.6970 7.16933  -2
   7  -4   0 29.6970 7.16933   1
   5   4  -3 17.8163 8.11215  -2
  -7   4   0 17.8163 8.11215   1
  -4  -4   3 79.0889 8.97591  -2
   6  -4   0 79.0889 8.97591   1
   4   4  -3 69.0570 8.12321  -2
  -6   4   0 69.0570 8.12321   1
   5  -4   0 42.4905 8.96854   1
  -3  -4   3 99.1772 12.8686  -2
   5  -4   0 99.1772 12.8686   1
   3   4  -3 110.286 8.94439  -2
  -5   4   0 110.286 8.94439   1
  -2  -4   3 611.993 42.6829  -2
   4  -4   0 611.993 42.6829   1
   4  -4   0 425.901 32.3889   1
   2   4  -3 671.121 30.5323  -2
  -4   4   0 671.121 30.5323   1
   3  -4   0 40.7024 6.89171   1
   1   4  -3 50.1274 8.55411  -2
  -3   4   0 50.1274 8.55411   1
  -3   4   0 46.5875 7.27409   1
   2  -4   0 433.635 17.1799   1
  -2   4   0 446.090 21.2882   1
   1  -4   0 251.695 10.6816   1
  -1   4   0 270.753 19.1041   1
   0  -4   0 35.4255 5.04062   1
   0   4   0 38.1807 5.49742   1
  -2   4  -3 47.3903 7.20327  -2
   0   4   0 47.3903 7.20327   1
   3  -4   3 353.530 22.7459  -2
  -1  -4   0 353.530 22.7459   1
   1   4   0 142.591 6.90342   1
  -3   4  -3 351.441 23.5389  -2
   1   4   0 351.441 23.5389   1
   4  -4   3 124.368 10.0576  -2
  -2  -4   0 124.368 10.0576   1
   2   4   0 16.3999 1.97899   1
  -4   4  -3 124.621 7.24342  -2
   2   4   0 124.621 7.24342   1
  -5   4  -3 43.0663 3.05262  -2
   3   4   0 43.0663 3.05262   1
   3   4   0 37.4331 5.44438   1
  -6   4  -3 28.7556 1.82312  -2
   4   4   0 28.7556 1.82312   1
  -7   4  -3 9.52127 4.28899  -2
   5   4   0 9.52127 4.28899   1
   5   4   0 2.44417 3.13407   1
   6   4   0 21.0477 5.21441   1
  -8   4  -3 30.3548 6.39608  -2
   6   4   0 30.3548 6.39608   1
  -9   4  -3 9.40468 8.50852  -2
   7   4   0 9.40468 8.50852   1
   7   4   0 1.54857 2.95457   1
   9  -5   0 7.67781 5.09933   1
  -9   5   0 -5.7031 4.36438   1
   8  -5   0 12.6074 5.13241   1
   7  -5   0 32.7523 5.45127   1
  -7   5   0 38.4655 6.03690   1
   6  -5   0 1.25255 2.73113   1
  -6   5   0 4.98542 2.91693   1
   5  -5   0 112.647 10.2480   1
  -5   5   0 111.610 9.74678   1
   4  -5   0 155.537 9.44705   1
  -4   5   0 164.101 9.49680   1
   3  -5   0 -1.6441 1.47428   1
  -3   5   0 0.75675 2.05806   1
   2  -5   0 145.162 7.73238   1
  -2   5   0 129.926 8.80916   1
   1  -5   0 452.250 17.1920   1
  -1   5   0 439.246 15.3838   1
   0  -5   0 30.3669 3.89298   1
   0   5   0 26.4766 3.18341   1
  -1  -5   0 187.359 14.0035   1
   1   5   0 168.943 7.92564   1
  -2  -5   0 45.6478 5.63242   1
   2   5   0 44.1230 4.43436   1
   3   5   0 125.145 4.64003   1
   4   5   0 32.7929 2.13173   1
   5   5   0 15.8467 2.80668   1
   6   5   0 17.0233 3.18477   1
  -6  -6   4 -7.6614 11.0031  -2
   9  -6   0 -7.6614 11.0031   1
   6   6  -4 4.62232 5.87299  -2
  -9   6   0 4.62232 5.87299   1
  -5  -6   4 -1.3438 8.55475  -2
   8  -6   0 -1.3438 8.55475   1
  -4  -6   4 98.2004 16.6399  -2
   7  -6   0 98.2004 16.6399   1
   4   6  -4 103.219 10.8389  -2
  -7   6   0 103.219 10.8389   1
  -3  -6   4 176.228 19.9429  -2
   6  -6   0 176.228 19.9429   1
   3   6  -4 148.279 13.0119  -2
  -6   6   0 148.279 13.0119   1
  -2  -6   4 125.599 15.5701  -2
   5  -6   0 125.599 15.5701   1
   2   6  -4 130.113 11.2563  -2
  -5   6   0 130.113 11.2563   1
  -1  -6   4 29.5960 7.46762  -2
   4  -6   0 29.5960 7.46762   1
   1   6  -4 31.4560 4.53443  -2
  -4   6   0 31.4560 4.53443   1
   0  -6   4 178.559 11.6118  -2
   3  -6   0 178.559 11.6118   1
   0   6  -4 157.388 9.85766  -2
  -3   6   0 157.388 9.85766   1
   1  -6   4 339.469 17.5085  -2
   2  -6   0 339.469 17.5085   1
  -1   6  -4 328.279 15.4069  -2
  -2   6   0 328.279 15.4069   1
  -2   6  -4 37.9657 4.31927  -2
  -1   6   0 37.9657 4.31927   1
   3  -6   4 605.807 38.7231  -2
   0  -6   0 605.807 38.7231   1
  -3   6  -4 594.658 22.9979  -2
   0   6   0 594.658 22.9979   1
   4  -6   4 152.023 13.3908  -2
  -1  -6   0 152.023 13.3908   1
  -4   6  -4 156.127 8.44060  -2
   1   6   0 156.127 8.44060   1
   5  -6   4 83.8670 8.97126  -2
  -2  -6   0 83.8670 8.97126   1
  -5   6  -4 97.8286 7.33805  -2
   2   6   0 97.8286 7.33805   1
  -6   6  -4 166.293 7.93027  -2
   3   6   0 166.293 7.93027   1
  -7   6  -4 106.353 4.22385  -2
   4   6   0 106.353 4.22385   1
  -8   6  -4 2.47154 2.40759  -2
   5   6   0 2.47154 2.40759   1
   8  -7   0 4.14098 4.52556   1
  -8   7   0 12.4159 7.16339   1
   7  -7   0 4.65146 3.95405   1
  -7   7   0 0.26921 4.34151   1
   6  -7   0 0.20316 3.38070   1
  -6   7   0 5.78977 4.02036   1
   5  -7   0 178.503 11.7288   1
  -5   7   0 191.812 12.0737   1
   4  -7   0 23.1553 5.16336   1
  -4   7   0 22.5471 4.44438   1
   3  -7   0 154.140 11.2309   1
  -3   7   0 171.096 10.5337   1
   2  -7   0 155.173 9.94547   1
  -2   7   0 154.680 9.81338   1
   1  -7   0 1.87856 2.55645   1
  -1   7   0 2.25980 1.86534   1
   0  -7   0 32.3102 6.93595   1
   0   7   0 32.7395 3.97594   1
  -1  -7   0 42.9815 7.70487   1
   1   7   0 43.2337 4.06939   1
  -2  -7   0 15.1343 4.38070   1
   2   7   0 15.5245 2.59801   1
   3   7   0 6.09384 1.90755   1
   4   7   0 -0.6017 1.58463   1
  -3  -8   5 13.6499 11.3887  -2
   7  -8   0 13.6499 11.3887   1
  -2  -8   5 85.9577 15.2944  -2
   6  -8   0 85.9577 15.2944   1
   2   8  -5 100.143 18.9867  -2
  -6   8   0 100.143 18.9867   1
  -1  -8   5 27.2256 9.34630  -2
   5  -8   0 27.2256 9.34630   1
   1   8  -5 40.9919 9.00963  -2
  -5   8   0 40.9919 9.00963   1
   0  -8   5 41.1883 7.51954  -2
   4  -8   0 41.1883 7.51954   1
   0   8  -5 44.0555 7.31489  -2
  -4   8   0 44.0555 7.31489   1
  -1   8  -5 102.273 9.10820  -2
  -3   8   0 102.273 9.10820   1
   2  -8   0 2.87762 1.73885   1
  -2   8  -5 14.9763 5.29893  -2
  -2   8   0 14.9763 5.29893   1
   3  -8   5 162.419 17.7451  -2
   1  -8   0 162.419 17.7451   1
  -3   8  -5 150.212 12.5301  -2
  -1   8   0 150.212 12.5301   1
   4  -8   5 197.697 18.0842  -2
   0  -8   0 197.697 18.0842   1
  -4   8  -5 176.953 13.8129  -2
   0   8   0 176.953 13.8129   1
   5  -8   5 25.6421 7.86044  -2
  -1  -8   0 25.6421 7.86044   1
  -5   8  -5 28.0516 6.41100  -2
   1   8   0 28.0516 6.41100   1
  -6   8  -5 7.85581 5.53942  -2
   2   8   0 7.85581 5.53942   1
  -7   8  -5 16.5752 5.82114  -2
   3   8   0 16.5752 5.82114   1
   6  -9   0 7.11619 4.41776   1
  -6   9   0 12.3279 12.8979   1
   5  -9   0 14.7086 6.05392   1
  -5   9   0 11.2890 6.08106   1
   4  -9   0 8.18293 4.59791   1
  -4   9   0 3.77609 5.52697   1
  -3   9   0 59.4061 8.52136   1
   2  -9   0 8.67143 5.75937   1
  -2   9   0 16.6695 5.26645   1
  -1   9   0 13.5801 4.38747   1
   0  -9   0 6.60378 4.15056   1
   0   9   0 8.81413 4.34898   1
  -1  -9   0 -4.3834 3.52927   1
  -3  10  -1 -0.5968 8.24647   1
   1   9  -1 13.8424 5.01708   1
  -1  -9   1 2.09240 3.79063   1
   0   9  -1 3.87207 3.62013   1
   0  -9   1 2.61882 4.58863   1
  -1   9  -1 10.3534 3.57717   1
   1  -9   1 0.20552 8.94182   1
  -2   9  -1 17.4560 5.10589   1
   2  -9   1 5.74651 5.47091   1
  -3   9  -1 13.7050 5.11284   1
   3  -9   1 2.78424 2.39746   1
  -4   9  -1 15.3802 8.62461   1
   4  -9   1 11.4848 4.83026   1
  -5   9  -1 41.2710 8.89631   1
   5  -9   1 53.0416 8.35928   1
  -6   9  -1 9.13336 10.0840   1
   6  -9   1 5.91275 5.00936   1
  -7   8  -4 30.4723 5.91429  -2
   3   8  -1 30.4723 5.91429   1
  -6   8  -4 133.867 10.7073  -2
   2   8  -1 133.867 10.7073   1
   6  -8   4 117.382 13.3867  -2
  -2  -8   1 117.382 13.3867   1
  -5   8  -4 28.5426 6.35458  -2
   1   8  -1 28.5426 6.35458   1
   5  -8   4 15.2061 7.69038  -2
  -1  -8   1 15.2061 7.69038   1
  -4   8  -4 65.1579 8.40561  -2
   0   8  -1 65.1579 8.40561   1
   4  -8   4 62.8180 11.2831  -2
   0  -8   1 62.8180 11.2831   1
  -3   8  -4 50.4777 8.18185  -2
  -1   8  -1 50.4777 8.18185   1
   3  -8   4 70.8985 12.3773  -2
   1  -8   1 70.8985 12.3773   1
  -2   8  -4 16.3063 6.56698  -2
  -2   8  -1 16.3063 6.56698   1
   2  -8   4 16.0764 8.00532  -2
   2  -8   1 16.0764 8.00532   1
   2  -8   1 5.48008 1.72855   1
  -1   8  -4 22.7175 5.92565  -2
  -3   8  -1 22.7175 5.92565   1
   0   8  -4 105.658 9.66217  -2
  -4   8  -1 105.658 9.66217   1
   0  -8   4 101.845 10.0392  -2
   4  -8   1 101.845 10.0392   1
   1   8  -4 32.4103 8.82893  -2
  -5   8  -1 32.4103 8.82893   1
  -1  -8   4 18.5036 8.48205  -2
   5  -8   1 18.5036 8.48205   1
   2   8  -4 98.5037 18.4726  -2
  -6   8  -1 98.5037 18.4726   1
  -2  -8   4 78.0776 14.6091  -2
   6  -8   1 78.0776 14.6091   1
  -3  -8   4 58.7728 15.5460  -2
   7  -8   1 58.7728 15.5460   1
   4   7  -1 50.4903 3.33606   1
   3   7  -1 59.8492 4.41153   1
   2   7  -1 5.48659 1.79652   1
  -2  -7   1 5.86710 3.17263   1
   1   7  -1 11.5362 2.51064   1
  -1  -7   1 12.7191 4.54267   1
   0   7  -1 4.23391 1.58561   1
   0  -7   1 6.01330 3.61541   1
  -1   7  -1 110.880 6.71733   1
   1  -7   1 105.721 12.5531   1
  -2   7  -1 28.2943 4.38415   1
   2  -7   1 22.0450 3.46432   1
  -3   7  -1 2.68448 1.99784   1
   3  -7   1 3.68550 1.98513   1
  -4   7  -1 20.4155 4.08693   1
   4  -7   1 9.96143 3.26773   1
  -5   7  -1 4.12715 2.50638   1
   5  -7   1 1.43503 2.53718   1
  -6   7  -1 1.18864 3.65630   1
   6  -7   1 -0.4850 3.23639   1
  -7   7  -1 2.44663 4.63064   1
   7  -7   1 1.69387 3.34371   1
  -8   7  -1 0.77227 6.52503   1
   8  -7   1 3.98718 4.72133   1
  -8   6  -3 11.0046 2.72895  -2
   5   6  -1 11.0046 2.72895   1
  -7   6  -3 46.0626 2.37635  -2
   4   6  -1 46.0626 2.37635   1
  -6   6  -3 149.507 7.41262  -2
   3   6  -1 149.507 7.41262   1
  -5   6  -3 307.192 16.2044  -2
   2   6  -1 307.192 16.2044   1
   5  -6   3 318.103 22.3773  -2
  -2  -6   1 318.103 22.3773   1
  -4   6  -3 19.0920 3.14518  -2
   1   6  -1 19.0920 3.14518   1
   4  -6   3 18.0937 5.10745  -2
  -1  -6   1 18.0937 5.10745   1
  -3   6  -3 96.0625 6.56268  -2
   0   6  -1 96.0625 6.56268   1
   3  -6   3 101.064 10.8458  -2
   0  -6   1 101.064 10.8458   1
  -2   6  -3 158.261 8.99726  -2
  -1   6  -1 158.261 8.99726   1
   2  -6   3 141.341 14.3199  -2
   1  -6   1 141.341 14.3199   1
  -1   6  -3 87.5597 6.75174  -2
  -2   6  -1 87.5597 6.75174   1
   1  -6   3 93.8601 7.11954  -2
   2  -6   1 93.8601 7.11954   1
   0   6  -3 276.242 13.7999  -2
  -3   6  -1 276.242 13.7999   1
   0  -6   3 273.880 15.9807  -2
   3  -6   1 273.880 15.9807   1
   1   6  -3 266.367 13.8717  -2
  -4   6  -1 266.367 13.8717   1
  -1  -6   3 274.913 23.4506  -2
   4  -6   1 274.913 23.4506   1
   2   6  -3 4.97686 3.05001  -2
  -5   6  -1 4.97686 3.05001   1
  -2  -6   3 17.2363 6.83967  -2
   5  -6   1 17.2363 6.83967   1
   3   6  -3 72.3586 8.89498  -2
  -6   6  -1 72.3586 8.89498   1
  -3  -6   3 61.7806 12.4393  -2
   6  -6   1 61.7806 12.4393   1
   4   6  -3 17.9138 5.59220  -2
  -7   6  -1 17.9138 5.59220   1
  -4  -6   3 5.67232 8.29187  -2
   7  -6   1 5.67232 8.29187   1
  -5  -6   3 6.81548 6.20460  -2
   8  -6   1 6.81548 6.20460   1
   6   6  -3 9.39865 6.87285  -2
  -9   6  -1 9.39865 6.87285   1
  -6  -6   3 7.45810 9.17610  -2
   9  -6   1 7.45810 9.17610   1
   6   5  -1 48.7507 4.74771   1
   5   5  -1 23.5352 3.36041   1
   4   5  -1 64.8761 2.61439   1
   3   5  -1 9.31292 1.13323   1
   2   5  -1 79.8828 4.95905   1
  -2  -5   1 84.0815 8.56608   1
   1   5  -1 3.64076 1.32538   1
  -1  -5   1 5.56601 2.84261   1
   0   5  -1 19.4454 2.41732   1
   0  -5   1 19.9988 4.35744   1
  -1   5  -1 9.97234 1.90009   1
   1  -5   1 9.46531 1.89660   1
  -2   5  -1 83.0521 5.13953   1
   2  -5   1 86.9524 5.60173   1
  -3   5  -1 37.6760 4.51427   1
   3  -5   1 38.0646 4.01306   1
  -4   5  -1 48.6207 4.89411   1
   4  -5   1 47.1315 4.88460   1
  -5   5  -1 0.25186 1.73069   1
   5  -5   1 -0.0720 1.57576   1
  -6   5  -1 10.3375 3.58551   1
   6  -5   1 0.26753 1.89451   1
  -7   5  -1 4.50001 4.31260   1
   7  -5   1 4.04009 3.15099   1
   8  -5   1 97.5549 11.4450   1
  -9   5  -1 -1.8947 5.53871   1
   9  -5   1 2.81802 5.58664   1
  -9   4  -2 5.12091 3.95876  -2
   7   4  -1 5.12091 3.95876   1
  -8   4  -2 35.9842 5.37103  -2
   6   4  -1 35.9842 5.37103   1
  -7   4  -2 11.6133 3.01519  -2
   5   4  -1 11.6133 3.01519   1
  -5   4  -2 268.621 10.2690  -2
   3   4  -1 268.621 10.2690   1
   3   4  -1 255.469 18.6000   1
   2   4  -1 82.9231 4.71396   1
  -4   4  -2 98.1224 5.17525  -2
   2   4  -1 98.1224 5.17525   1
   4  -4   2 98.4101 9.00076  -2
  -2  -4   1 98.4101 9.00076   1
   1   4  -1 216.852 15.9677   1
  -3   4  -2 352.970 16.7665  -2
   1   4  -1 352.970 16.7665   1
   3  -4   2 360.145 23.2735  -2
  -1  -4   1 360.145 23.2735   1
   0   4  -1 6.47082 1.62834   1
   2  -4   2 19.8081 4.68711  -2
   0  -4   1 19.8081 4.68711   1
  -1   4  -1 79.1647 5.54740   1
   1  -4   1 80.9973 5.41537   1
  -2   4  -1 80.4149 4.66320   1
   2  -4   1 74.0405 6.00432   1
   1   4  -2 88.0398 10.7250  -2
  -3   4  -1 88.0398 10.7250   1
  -3   4  -1 49.0013 7.76231   1
   3  -4   1 64.0326 8.60230   1
   2   4  -2 77.7053 7.47910  -2
  -4   4  -1 77.7053 7.47910   1
   4  -4   1 1.79988 1.73236   1
  -2  -4   2 101.256 11.9042  -2
   4  -4   1 101.256 11.9042   1
   3   4  -2 11.6753 4.37355  -2
  -5   4  -1 11.6753 4.37355   1
   5  -4   1 -2.8636 2.76444   1
  -3  -4   2 14.6409 6.60141  -2
   5  -4   1 14.6409 6.60141   1
   4   4  -2 11.5733 6.75481  -2
  -6   4  -1 11.5733 6.75481   1
  -4  -4   2 2.78637 4.93116  -2
   6  -4   1 2.78637 4.93116   1
  -5  -4   2 15.1392 6.12241  -2
   7  -4   1 15.1392 6.12241   1
  -6  -4   2 9.14747 6.43155  -2
   8  -4   1 9.14747 6.43155   1
   7   4  -2 13.5015 9.23551  -2
  -9   4  -1 13.5015 9.23551   1
  -7  -4   2 13.5106 8.09581  -2
   9  -4   1 13.5106 8.09581   1
   8   3  -1 3.74745 2.71720   1
   7   3  -1 126.830 8.52872   1
   6   3  -1 71.2803 5.72085   1
   5   3  -1 113.131 6.81787   1
   4   3  -1 359.491 14.5303   1
   3   3  -1 45.8407 2.18720   1
   2   3  -1 16.1153 1.49420   1
  -2  -3   1 14.8117 3.03814   1
   1   3  -1 39.1227 1.67308   1
  -1  -3   1 45.3293 4.94391   1
   0   3  -1 32.7893 2.39231   1
   0  -3   1 30.4786 4.34088   1
  -1   3  -1 238.317 8.57810   1
   1  -3   1 232.156 9.52698   1
  -2   3  -1 1.51813 1.04410   1
   2  -3   1 1.98561 1.31945   1
  -3   3  -1 426.139 16.9231   1
   3  -3   1 447.112 17.6746   1
  -4   3  -1 1.32757 1.37829   1
   4  -3   1 0.67470 1.27794   1
  -5   3  -1 46.8109 5.37982   1
   5  -3   1 45.6769 4.71669   1
  -6   3  -1 20.7353 3.53781   1
   6  -3   1 24.7359 4.17692   1
  -7   3  -1 50.0716 8.93278   1
   7  -3   1 53.9000 7.08858   1
  -8   3  -1 60.7250 7.68415   1
   8  -3   1 66.3331 7.09328   1
  -9   3  -1 12.7741 5.19877   1
   9  -3   1 -1.5790 4.18480   1
  -9   2   0 4.30791 4.55635  -2
   8   2  -1 4.30791 4.55635   1
  -8   2   0 5.82829 8.22118  -2
   7   2  -1 5.82829 8.22118   1
  -7   2   0 0.85541 3.00378  -2
   6   2  -1 0.85541 3.00378   1
  -6   2   0 246.827 11.5710  -2
   5   2  -1 246.827 11.5710   1
  -5   2   0 160.756 9.27006  -2
   4   2  -1 160.756 9.27006   1
   4   2  -1 143.771 14.0658   1
   3   2  -1 30.5472 5.25568   1
  -4   2   0 68.6338 5.01358  -2
   3   2  -1 68.6338 5.01358   1
  -3   2   0 623.125 36.6263  -2
   2   2  -1 623.125 36.6263   1
   2   2  -1 151.194 5.73382   1
   1   2  -1 66.1553 2.71894   1
   2  -2   0 281.131 17.7865  -2
  -1  -2   1 281.131 17.7865   1
   0   2  -1 616.735 17.9052   1
   0  -2   1 618.804 35.7727   1
  -1   2  -1 2897.55 93.8477   1
   1  -2   1 3109.89 115.061   1
  -2   2  -1 385.965 14.4888   1
   2  -2   1 401.180 17.8839   1
  -3   2  -1 358.331 13.9364   1
   3  -2   1 361.869 17.3100   1
  -4   2  -1 2.20388 0.95155   1
   4  -2   1 0.82039 1.92057   1
  -3  -2   0 2.41176 3.79799  -2
   4  -2   1 2.41176 3.79799   1
   4   2   0 97.2798 7.41565  -2
  -5   2  -1 97.2798 7.41565   1
  -4  -2   0 83.0991 10.9540  -2
   5  -2   1 83.0991 10.9540   1
   5  -2   1 38.3804 6.63808   1
   5   2   0 62.0496 9.99617  -2
  -6   2  -1 62.0496 9.99617   1
  -5  -2   0 57.9002 11.0748  -2
   6  -2   1 57.9002 11.0748   1
   6  -2   1 27.8371 5.11416   1
   7   2   0 -0.9435 5.35566  -2
  -8   2  -1 -0.9435 5.35566   1
  -7  -2   0 16.7225 7.05489  -2
   8  -2   1 16.7225 7.05489   1
  -8  -2   0 7.66554 7.55285  -2
   9  -2   1 7.66554 7.55285   1
   9   1  -1 7.19934 3.42032   1
   8   1  -1 -1.0092 2.30781   1
   7   1  -1 78.1388 6.79203   1
   6   1  -1 280.615 17.0691   1
   5   1  -1 161.691 10.8857   1
   4   1  -1 192.335 11.2995   1
   3   1  -1 2.38495 1.32767   1
   2   1  -1 38.6047 2.55873   1
   1   1  -1 4.53803 0.66871   1
  -1  -1   1 4.48634 1.45696   1
  -1   1  -1 30.6159 2.28287   1
   1  -1   1 25.8893 1.92649   1
  -2   1  -1 3.53904 1.33439   1
   2  -1   1 3.46984 1.15197   1
  -3   1  -1 24.7534 2.94929   1
   3  -1   1 26.0133 3.06696   1
  -4   1  -1 2.14165 1.19646   1
   4  -1   1 2.11629 2.50365   1
  -5   1  -1 1.38445 1.03277   1
   5  -1   1 1.45590 2.51155   1
  -6   1  -1 6.20595 1.91629   1
   6  -1   1 5.54823 2.93262   1
  -7   1  -1 47.4147 6.58573   1
   7  -1   1 32.5854 5.46116   1
  -8   1  -1 -2.0308 3.01006   1
   8  -1   1 -0.0473 2.62748   1
   9  -1   1 10.6015 4.05114   1
  -9   0   1 32.9642 8.47750  -2
   9   0  -1 32.9642 8.47750   1
  -8   0   1 8.92769 5.34457  -2
   8   0  -1 8.92769 5.34457   1
  -7   0   1 16.0996 4.83766  -2
   7   0  -1 16.0996 4.83766   1
   7   0  -1 20.0452 3.50182  -2
  -7   0   1 20.0452 3.50182   1
  -6   0   1 94.0903 9.00955  -2
   6   0  -1 94.0903 9.00955   1
   6   0  -1 96.9242 5.51905  -2
  -6   0   1 96.9242 5.51905   1
  -5   0   1 384.438 20.4069  -2
   5   0  -1 384.438 20.4069   1
   5   0  -1 390.400 14.2561  -2
  -5   0   1 390.400 14.2561   1
  -4   0   1 453.040 21.8243  -2
   4   0  -1 453.040 21.8243   1
   4   0  -1 444.194 15.7994  -2
  -4   0   1 444.194 15.7994   1
  -3   0   1 40.6312 4.04058  -2
   3   0  -1 40.6312 4.04058   1
   3   0  -1 45.8811 2.63687  -2
  -3   0   1 45.8811 2.63687   1
  -2   0   1 588.287 25.6754  -2
   2   0  -1 588.287 25.6754   1
   2   0  -1 607.395 20.3346  -2
  -2   0   1 607.395 20.3346   1
   1   0   1 9.63286 1.12719  -2
  -1   0  -1 9.63286 1.12719   1
  -1   0  -1 7.68847 1.12161  -2
   1   0   1 7.68847 1.12161   1
   2   0   1 2335.40 89.9567  -2
  -2   0  -1 2335.40 89.9567   1
  -2   0  -1 2263.78 89.9817  -2
   2   0   1 2263.78 89.9817   1
   3   0   1 84.0584 5.08046  -2
  -3   0  -1 84.0584 5.08046   1
  -3   0  -1 82.8437 5.18981  -2
   3   0   1 82.8437 5.18981   1
   4   0   1 81.3215 4.88250  -2
  -4   0  -1 81.3215 4.88250   1
  -4   0  -1 71.8676 5.32848  -2
   4   0   1 71.8676 5.32848   1
   5   0   1 22.9339 2.70752  -2
  -5   0  -1 22.9339 2.70752   1
  -5   0  -1 23.6816 5.24178  -2
   5   0   1 23.6816 5.24178   1
   6   0   1 556.433 33.6018  -2
  -6   0  -1 556.433 33.6018   1
  -6   0  -1 572.232 38.9055  -2
   6   0   1 572.232 38.9055   1
   7   0   1 19.4740 4.36478  -2
  -7   0  -1 19.4740 4.36478   1
  -7   0  -1 17.8249 7.35484  -2
   7   0   1 17.8249 7.35484   1
   8   0   1 6.74483 3.04023  -2
  -8   0  -1 6.74483 3.04023   1
  -8   0  -1 7.83202 4.22226  -2
   8   0   1 7.83202 4.22226   1
  -9   0  -1 8.15183 6.24259  -2
   9   0   1 8.15183 6.24259   1
   9  -1  -1 16.8672 4.45293   1
   8  -1  -1 93.7020 10.5741   1
  -8   1   1 94.6921 6.62177   1
   7  -1  -1 90.9062 9.32805   1
  -7   1   1 80.6415 7.07568   1
   6  -1  -1 81.7642 8.15060   1
  -6   1   1 84.7275 5.17273   1
   5  -1  -1 220.087 13.3960   1
  -5   1   1 202.321 9.12059   1
   4  -1  -1 26.4652 3.97536   1
  -4   1   1 27.7253 2.66455   1
   3  -1  -1 5.87025 2.27023   1
  -3   1   1 4.89281 1.26301   1
   2  -1  -1 73.6890 4.20996   1
  -2   1   1 71.6974 6.80651   1
   1  -1  -1 1150.90 38.6650   1
  -1   1   1 1225.49 38.7859   1
   0  -1  -1 1.00392 0.41489   1
   0   1   1 2.89880 0.61628   1
  -1  -1  -1 90.4410 6.02103   1
   1   1   1 87.9107 4.04018   1
  -2  -1  -1 17.5509 2.06289   1
   2   1   1 13.3257 1.96533   1
  -3  -1  -1 22.9828 2.54974   1
   3   1   1 21.1625 2.46775   1
  -4  -1  -1 27.7136 2.90836   1
   4   1   1 26.1912 2.70163   1
  -5  -1  -1 19.7563 1.98882   1
   5   1   1 16.2154 5.12079   1
   6   1   1 3.53390 2.70800   1
   7   1   1 11.9981 5.58372   1
   8   1   1 5.51239 2.68804   1
  -8  -2   2 12.8970 7.60440  -2
   9  -2  -1 12.8970 7.60440   1
   8   2  -2 12.8346 7.34571  -2
  -9   2   1 12.8346 7.34571   1
  -7  -2   2 7.16628 6.42273  -2
   8  -2  -1 7.16628 6.42273   1
   7   2  -2 3.92578 6.16437  -2
  -8   2   1 3.92578 6.16437   1
  -6  -2   2 40.3120 9.69697  -2
   7  -2  -1 40.3120 9.69697   1
   6   2  -2 58.5101 6.60731  -2
  -7   2   1 58.5101 6.60731   1
   6  -2  -1 96.0124 13.8983   1
  -5  -2   2 104.344 13.2515  -2
   6  -2  -1 104.344 13.2515   1
   5   2  -2 119.550 7.12568  -2
  -6   2   1 119.550 7.12568   1
  -4  -2   2 23.3851 6.05856  -2
   5  -2  -1 23.3851 6.05856   1
   5  -2  -1 2.25498 3.97090   1
   4   2  -2 15.8701 5.22946  -2
  -5   2   1 15.8701 5.22946   1
   4  -2  -1 206.615 12.3180   1
  -4   2   1 173.277 10.5128   1
   3  -2  -1 630.974 23.4073   1
  -3   2   1 653.952 22.7167   1
   2  -2  -1 21.1311 2.57760   1
  -2   2   1 21.8281 3.14769   1
   1  -2  -1 1036.38 29.4517   1
  -1   2   1 991.889 33.9390   1
   0  -2  -1 189.180 7.22073   1
   0   2   1 187.721 7.20332   1
  -1  -2  -1 370.216 21.3555   1
   1   2   1 345.189 12.2413   1
  -2  -2  -1 259.587 16.0820   1
   2   2   1 266.430 15.9482   1
  -3   2  -2 251.835 15.6098  -2
   2   2   1 251.835 15.6098   1
   4  -2   2 112.435 8.96797  -2
  -3  -2  -1 112.435 8.96797   1
  -4   2  -2 155.145 6.95087  -2
   3   2   1 155.145 6.95087   1
   4   2   1 27.0450 2.64357   1
  -5   2  -2 58.5633 5.04541  -2
   4   2   1 58.5633 5.04541   1
  -6   2  -2 260.076 20.8231  -2
   5   2   1 260.076 20.8231   1
  -7   2  -2 17.0246 3.82320  -2
   6   2   1 17.0246 3.82320   1
  -8   2  -2 21.4495 5.62444  -2
   7   2   1 21.4495 5.62444   1
  -9   2  -2 7.34627 5.77908  -2
   8   2   1 7.34627 5.77908   1
   9  -3  -1 55.9658 9.88428   1
   8  -3  -1 7.13140 3.32391   1
  -8   3   1 3.40767 3.21786   1
   7  -3  -1 58.7747 6.43130   1
  -7   3   1 74.1378 10.0484   1
   6  -3  -1 294.128 14.9418   1
  -6   3   1 319.523 14.1977   1
   5  -3  -1 61.9724 6.81378   1
  -5   3   1 60.4256 6.09948   1
   4  -3  -1 98.0424 6.46703   1
  -4   3   1 94.3602 6.06562   1
   3  -3  -1 240.962 9.57915   1
  -3   3   1 251.080 13.4084   1
   2  -3  -1 0.17150 0.95828   1
  -2   3   1 -0.2192 1.37907   1
   1  -3  -1 96.5439 4.48173   1
  -1   3   1 93.7870 5.08797   1
   0  -3  -1 5.01048 1.04097   1
   0   3   1 2.25204 0.93003   1
  -1  -3  -1 147.735 7.37026   1
   1   3   1 130.677 5.79084   1
  -2  -3  -1 12.1233 1.89257   1
   2   3   1 9.47507 1.74927   1
  -3  -3  -1 12.0689 2.97739   1
   3   3   1 9.04967 1.60371   1
   4   3   1 3.46477 1.08283   1
   5   3   1 12.0857 2.40802   1
   6   3   1 37.8343 4.13341   1
   7   3   1 -1.4927 1.81031   1
   8   3   1 69.9561 5.48704   1
  -7  -4   4 23.1184 8.84827  -2
   9  -4  -1 23.1184 8.84827   1
   7   4  -4 2.23116 8.60357  -2
  -9   4   1 2.23116 8.60357   1
  -6  -4   4 11.6730 7.09278  -2
   8  -4  -1 11.6730 7.09278   1
   6   4  -4 23.1997 8.85820  -2
  -8   4   1 23.1997 8.85820   1
  -5  -4   4 105.431 11.2668  -2
   7  -4  -1 105.431 11.2668   1
   5   4  -4 91.2658 13.4348  -2
  -7   4   1 91.2658 13.4348   1
  -4  -4   4 105.415 10.6676  -2
   6  -4  -1 105.415 10.6676   1
   4   4  -4 109.294 7.98961  -2
  -6   4   1 109.294 7.98961   1
   5  -4  -1 0.16169 3.43481   1
  -3  -4   4 5.67138 5.66527  -2
   5  -4  -1 5.67138 5.66527   1
   3   4  -4 3.45693 3.10439  -2
  -5   4   1 3.45693 3.10439   1
   4  -4  -1 67.2104 9.91135   1
   2   4  -4 122.835 7.76930  -2
  -4   4   1 122.835 7.76930   1
   3  -4  -1 12.3385 2.95812   1
   1   4  -4 37.2166 5.09202  -2
  -3   4   1 37.2166 5.09202   1
   2  -4  -1 36.2860 4.06304   1
  -2   4   1 32.5816 4.31962   1
   1  -4  -1 213.772 15.9355   1
   1  -4   4 1458.88 88.1908  -2
   1  -4  -1 1458.88 88.1908   1
  -1   4   1 202.156 11.3947   1
   0  -4  -1 81.2582 4.96902   1
   0   4   1 85.9349 8.26418   1
  -2   4  -4 192.452 15.4812  -2
   0   4   1 192.452 15.4812   1
   3  -4   4 423.663 26.9234  -2
  -1  -4  -1 423.663 26.9234   1
   1   4   1 372.608 17.3058   1
  -3   4  -4 448.804 28.3822  -2
   1   4   1 448.804 28.3822   1
   4  -4   4 27.1530 4.29267  -2
  -2  -4  -1 27.1530 4.29267   1
   2   4   1 27.2719 4.00419   1
  -4   4  -4 31.9390 5.20231  -2
   2   4   1 31.9390 5.20231   1
  -5   4  -4 25.2040 4.46883  -2
   3   4   1 25.2040 4.46883   1
   3   4   1 21.5824 3.53456   1
   4   4   1 3.13638 1.41711   1
  -6   4  -4 7.58554 1.95749  -2
   4   4   1 7.58554 1.95749   1
   5   4   1 45.8410 5.58379   1
  -7   4  -4 59.9361 7.02311  -2
   5   4   1 59.9361 7.02311   1
  -8   4  -4 22.2447 6.22249  -2
   6   4   1 22.2447 6.22249   1
   6   4   1 22.2082 4.99438   1
   7   4   1 2.48855 3.10038   1
  -9   4  -4 5.99349 8.25259  -2
   7   4   1 5.99349 8.25259   1
   9  -5  -1 45.7420 8.43045   1
   8  -5  -1 7.90142 4.73047   1
   7  -5  -1 169.217 11.5354   1
  -7   5   1 186.093 13.8875   1
   6  -5  -1 112.999 10.9138   1
  -6   5   1 119.081 10.3036   1
   5  -5  -1 16.6414 3.51336   1
  -5   5   1 15.5748 2.79191   1
   4  -5  -1 80.3355 6.48212   1
  -4   5   1 88.1249 6.59165   1
   3  -5  -1 32.2624 3.41527   1
  -3   5   1 34.5332 4.03671   1
   2  -5  -1 37.4961 3.37683   1
  -2   5   1 32.9077 4.77166   1
   1  -5  -1 3.58790 1.33707   1
  -1   5   1 5.34893 3.53144   1
   0  -5  -1 0.40767 1.24247   1
   0   5   1 3.76338 2.52482   1
  -1  -5  -1 166.350 9.65759   1
   1   5   1 163.320 8.31058   1
  -2  -5  -1 1.90724 1.48938   1
   2   5   1 2.31222 0.94536   1
   3   5   1 59.0669 2.96636   1
   4   5   1 7.02726 1.15029   1
   5   5   1 1.67570 1.53552   1
   6   5   1 2.42484 1.49550   1
  -6  -6   5 7.70856 11.7819  -2
   9  -6  -1 7.70856 11.7819   1
   6   6  -5 9.57908 6.16257  -2
  -9   6   1 9.57908 6.16257   1
  -5  -6   5 22.7742 10.6112  -2
   8  -6  -1 22.7742 10.6112   1
  -4  -6   5 5.93660 7.99811  -2
   7  -6  -1 5.93660 7.99811   1
   4   6  -5 8.35808 5.08781  -2
  -7   6   1 8.35808 5.08781   1
  -3  -6   5 13.4999 8.40522  -2
   6  -6  -1 13.4999 8.40522   1
   3   6  -5 25.2489 6.51912  -2
  -6   6   1 25.2489 6.51912   1
  -2  -6   5 53.6574 10.3214  -2
   5  -6  -1 53.6574 10.3214   1
   2   6  -5 48.2821 7.15793  -2
  -5   6   1 48.2821 7.15793   1
  -1  -6   5 137.270 14.9416  -2
   4  -6  -1 137.270 14.9416   1
   1   6  -5 126.177 11.0728  -2
  -4   6   1 126.177 11.0728   1
   0  -6   5 132.905 13.0152  -2
   3  -6  -1 132.905 13.0152   1
   0   6  -5 120.804 8.40806  -2
  -3   6   1 120.804 8.40806   1
   1  -6   5 243.578 13.9975  -2
   2  -6  -1 243.578 13.9975   1
  -1   6  -5 249.512 12.6503  -2
  -2   6   1 249.512 12.6503   1
   2  -6   5 140.844 10.3502  -2
   1  -6  -1 140.844 10.3502   1
  -2   6  -5 155.809 15.4634  -2
  -1   6   1 155.809 15.4634   1
   3  -6   5 215.870 12.8668  -2
   0  -6  -1 215.870 12.8668   1
  -3   6  -5 207.680 12.6491  -2
   0   6   1 207.680 12.6491   1
   4  -6   5 68.1208 7.81158  -2
  -1  -6  -1 68.1208 7.81158   1
  -4   6  -5 53.4731 5.61419  -2
   1   6   1 53.4731 5.61419   1
   5  -6   5 39.6254 5.65169  -2
  -2  -6  -1 39.6254 5.65169   1
  -5   6  -5 43.6922 7.42188  -2
   2   6   1 43.6922 7.42188   1
  -6   6  -5 2.57500 0.74930  -2
   3   6   1 2.57500 0.74930   1
  -7   6  -5 56.7385 3.17892  -2
   4   6   1 56.7385 3.17892   1
  -8   6  -5 68.5998 6.76841  -2
   5   6   1 68.5998 6.76841   1
   8  -7  -1 27.2415 7.36944   1
  -8   7   1 10.6543 6.54905   1
   7  -7  -1 6.42362 3.91746   1
  -7   7   1 9.60182 5.21615   1
   6  -7  -1 7.81480 5.09860   1
  -6   7   1 2.93203 3.92740   1
   5  -7  -1 0.36666 2.43748   1
  -5   7   1 1.20511 2.25621   1
   4  -7  -1 7.24736 2.52918   1
  -4   7   1 8.53495 2.98492   1
   3  -7  -1 92.1239 8.11166   1
  -3   7   1 80.7200 7.33177   1
   2  -7  -1 3.94964 1.94386   1
  -2   7   1 1.86059 2.22214   1
   1  -7  -1 71.3421 9.33207   1
  -1   7   1 57.0192 5.76540   1
   0  -7  -1 15.4140 4.81174   1
   0   7   1 9.50607 2.86226   1
  -1  -7  -1 5.08763 3.57444   1
   1   7   1 9.68273 2.73785   1
  -2  -7  -1 30.2039 5.16716   1
   2   7   1 25.0831 3.26688   1
   3   7   1 57.3229 5.19843   1
   4   7   1 2.05898 1.73776   1
  -3  -8   6 21.3711 12.2260  -2
   7  -8  -1 21.3711 12.2260   1
  -2  -8   6 92.9192 15.3957  -2
   6  -8  -1 92.9192 15.3957   1
   2   8  -6 76.1649 17.6195  -2
  -6   8   1 76.1649 17.6195   1
  -1  -8   6 164.624 18.6923  -2
   5  -8  -1 164.624 18.6923   1
   1   8  -6 174.772 15.0129  -2
  -5   8   1 174.772 15.0129   1
   0  -8   6 10.4205 5.87326  -2
   4  -8  -1 10.4205 5.87326   1
   0   8  -6 23.8912 11.3312  -2
  -4   8   1 23.8912 11.3312   1
   1  -8   6 98.5979 10.6967  -2
   3  -8  -1 98.5979 10.6967   1
  -1   8  -6 68.9460 8.03236  -2
  -3   8   1 68.9460 8.03236   1
   2  -8   6 225.984 20.2778  -2
   2  -8  -1 225.984 20.2778   1
   2  -8  -1 25.4804 4.32236   1
  -2   8  -6 171.673 11.6377  -2
  -2   8   1 171.673 11.6377   1
   3  -8   6 -0.1916 7.39301  -2
   1  -8  -1 -0.1916 7.39301   1
  -3   8  -6 16.5311 5.60772  -2
  -1   8   1 16.5311 5.60772   1
   4  -8   6 65.5423 10.7442  -2
   0  -8  -1 65.5423 10.7442   1
  -4   8  -6 66.2658 8.68279  -2
   0   8   1 66.2658 8.68279   1
   5  -8   6 18.2806 7.30425  -2
  -1  -8  -1 18.2806 7.30425   1
  -5   8  -6 26.7875 6.28000  -2
   1   8   1 26.7875 6.28000   1
  -6   8  -6 15.7976 5.89445  -2
   2   8   1 15.7976 5.89445   1
  -7   8  -6 18.6252 5.57851  -2
   3   8   1 18.6252 5.57851   1
   6  -9  -1 -1.1019 4.14984   1
  -6   9   1 -5.0217 8.86772   1
   5  -9  -1 22.3998 8.04762   1
  -5   9   1 29.4493 7.01482   1
   4  -9  -1 -1.2915 3.43147   1
  -4   9   1 -4.0761 3.51113   1
   3  -9  -1 5.13422 3.49562   1
  -3   9   1 20.0648 5.72799   1
   2  -9  -1 7.37435 6.26044   1
  -2   9   1 15.4844 4.72658   1
  -1   9   1 -0.6284 3.18655   1
   0  -9  -1 -3.5495 4.07033   1
   0   9   1 2.76463 2.90451   1
  -1  -9  -1 1.99268 3.20955   1
   1   9   1 -0.7479 3.82858   1
  -3  10  -5 52.9811 10.8716  -2
  -2  10  -2 52.9811 10.8716   1
  -2  10  -5 42.0018 10.7522  -2
  -3  10  -2 42.0018 10.7522   1
   1   9  -2 56.6259 8.32752   1
   0   9  -2 11.0415 4.48264   1
  -1   9  -2 13.7340 3.99594   1
   1  -9   2 32.0211 8.95038   1
  -2   9  -2 26.6547 6.62614   1
   2  -9   2 21.1704 8.11904   1
  -3   9  -2 2.37219 3.64377   1
   3  -9   2 1.51186 2.04695   1
  -4   9  -2 -5.6508 4.44022   1
   4  -9   2 1.19515 3.33304   1
  -5   9  -2 -1.1322 4.73846   1
   5  -9   2 2.72093 4.43035   1
  -6   9  -2 13.3293 11.0266   1
   6  -9   2 -6.1854 3.86248   1
  -7   8  -3 17.5659 5.17270  -2
   3   8  -2 17.5659 5.17270   1
  -6   8  -3 -0.2514 4.90920  -2
   2   8  -2 -0.2514 4.90920   1
   6  -8   3 13.1369 6.99308  -2
  -2  -8   2 13.1369 6.99308   1
  -5   8  -3 13.3376 5.67243  -2
   1   8  -2 13.3376 5.67243   1
   5  -8   3 17.7310 7.44129  -2
  -1  -8   2 17.7310 7.44129   1
  -4   8  -3 7.23961 5.92490  -2
   0   8  -2 7.23961 5.92490   1
   4  -8   3 10.9312 8.03852  -2
   0  -8   2 10.9312 8.03852   1
  -3   8  -3 116.533 9.24064  -2
  -1   8  -2 116.533 9.24064   1
   3  -8   3 126.365 15.6706  -2
   1  -8   2 126.365 15.6706   1
  -2   8  -3 123.807 17.2736  -2
  -2   8  -2 123.807 17.2736   1
  -1   8  -3 24.8880 5.71486  -2
  -3   8  -2 24.8880 5.71486   1
   0   8  -3 155.067 11.3705  -2
  -4   8  -2 155.067 11.3705   1
   0  -8   3 142.419 12.2775  -2
   4  -8   2 142.419 12.2775   1
   1   8  -3 102.709 17.3322  -2
  -5   8  -2 102.709 17.3322   1
  -1  -8   3 104.207 15.1147  -2
   5  -8   2 104.207 15.1147   1
  -2  -8   3 11.6968 9.82750  -2
   6  -8   2 11.6968 9.82750   1
  -3  -8   3 11.0340 11.6917  -2
   7  -8   2 11.0340 11.6917   1
   4   7  -2 10.4488 1.71688   1
   3   7  -2 3.22607 1.57761   1
   2   7  -2 22.7171 3.21948   1
  -2  -7   2 18.2566 5.33762   1
   1   7  -2 35.6671 3.78037   1
  -1  -7   2 41.2615 7.25694   1
   0   7  -2 7.77035 2.23067   1
   0  -7   2 5.19336 4.29967   1
  -1   7  -2 4.06886 1.83005   1
   1  -7   2 0.93328 3.23510   1
  -2   7  -2 34.1513 3.97452   1
   2  -7   2 35.5709 4.01197   1
  -3   7  -2 4.13330 2.36871   1
   3  -7   2 1.55561 1.87431   1
  -4   7  -2 32.9842 5.07858   1
   4  -7   2 39.2838 6.71872   1
  -5   7  -2 27.6504 4.78787   1
   5  -7   2 27.1132 4.86931   1
  -6   7  -2 50.0886 8.29378   1
   6  -7   2 38.0015 7.73492   1
  -7   7  -2 218.408 16.6543   1
   7  -7   2 180.597 16.0715   1
  -8   7  -2 3.15117 7.19981   1
   8  -7   2 -2.8433 3.55706   1
  -8   6  -2 12.7668 2.83201  -2
   5   6  -2 12.7668 2.83201   1
  -7   6  -2 62.2829 4.28408  -2
   4   6  -2 62.2829 4.28408   1
  -6   6  -2 -0.6790 2.03112  -2
   3   6  -2 -0.6790 2.03112   1
  -5   6  -2 80.4857 5.52086  -2
   2   6  -2 80.4857 5.52086   1
   5  -6   2 85.4080 9.51806  -2
  -2  -6   2 85.4080 9.51806   1
  -4   6  -2 420.914 17.1406  -2
   1   6  -2 420.914 17.1406   1
   4  -6   2 424.670 29.2093  -2
  -1  -6   2 424.670 29.2093   1
  -3   6  -2 150.042 8.51621  -2
   0   6  -2 150.042 8.51621   1
  -2   6  -2 431.779 15.6593  -2
  -1   6  -2 431.779 15.6593   1
   2  -6   2 428.035 20.6455  -2
   1  -6   2 428.035 20.6455   1
  -1   6  -2 461.449 19.3585  -2
  -2   6  -2 461.449 19.3585   1
   1  -6   2 448.130 22.3657  -2
   2  -6   2 448.130 22.3657   1
   0   6  -2 155.785 9.66899  -2
  -3   6  -2 155.785 9.66899   1
   0  -6   2 158.242 10.9302  -2
   3  -6   2 158.242 10.9302   1
   1   6  -2 450.706 19.8174  -2
  -4   6  -2 450.706 19.8174   1
  -1  -6   2 425.189 23.8013  -2
   4  -6   2 425.189 23.8013   1
   2   6  -2 62.4322 7.91742  -2
  -5   6  -2 62.4322 7.91742   1
  -2  -6   2 58.0722 10.7768  -2
   5  -6   2 58.0722 10.7768   1
   3   6  -2 4.55620 4.60694  -2
  -6   6  -2 4.55620 4.60694   1
  -3  -6   2 -6.8467 5.78366  -2
   6  -6   2 -6.8467 5.78366   1
   4   6  -2 58.3773 8.37333  -2
  -7   6  -2 58.3773 8.37333   1
  -4  -6   2 57.5004 8.69819  -2
   7  -6   2 57.5004 8.69819   1
   5   6  -2 -3.8974 4.23550  -2
  -8   6  -2 -3.8974 4.23550   1
  -5  -6   2 11.7178 9.62779  -2
   8  -6   2 11.7178 9.62779   1
  -9   6  -2 8.29783 5.95726   1
   9  -6   2 11.7201 6.82207   1
   6   5  -2 24.9824 4.01632   1
   5   5  -2 12.2813 2.63985   1
   4   5  -2 12.1705 2.47809   1
   3   5  -2 0.28604 0.65957   1
   2   5  -2 24.9404 2.77426   1
  -2  -5   2 28.9554 5.42538   1
   1   5  -2 3.07924 1.29384   1
  -1  -5   2 7.10411 3.20334   1
   0   5  -2 32.7501 2.97815   1
   0  -5   2 25.1405 5.22591   1
  -1   5  -2 82.3515 4.97682   1
   1  -5   2 83.4032 5.52462   1
  -2   5  -2 68.7052 4.57172   1
   2  -5   2 65.2140 4.82128   1
  -3   5  -2 143.975 9.03980   1
   3  -5   2 152.593 8.59916   1
  -4   5  -2 9.10707 2.64476   1
   4  -5   2 2.52832 1.85096   1
  -5   5  -2 169.219 12.2023   1
   5  -5   2 141.786 11.8930   1
  -6   5  -2 177.311 12.8833   1
   6  -5   2 143.369 14.6157   1
  -7   5  -2 19.6001 5.31947   1
   7  -5   2 10.4041 3.64023   1
   8  -5   2 15.6876 5.58688   1
   9  -5   2 20.2102 7.20484   1
  -9   4  -1 -3.4398 4.15689  -2
   7   4  -2 -3.4398 4.15689   1
  -8   4  -1 -2.2240 4.21726  -2
   6   4  -2 -2.2240 4.21726   1
  -7   4  -1 44.1407 4.40108  -2
   5   4  -2 44.1407 4.40108   1
  -6   4  -1 4.44853 4.44549  -2
   4   4  -2 4.44853 4.44549   1
  -5   4  -1 24.9186 2.57841  -2
   3   4  -2 24.9186 2.57841   1
   3   4  -2 19.0064 3.73773   1
   2   4  -2 111.042 7.85202   1
  -4   4  -1 127.823 6.26096  -2
   2   4  -2 127.823 6.26096   1
   4  -4   1 147.166 11.6016  -2
  -2  -4   2 147.166 11.6016   1
  -3   4  -1 69.2205 5.52760  -2
   1   4  -2 69.2205 5.52760   1
   1   4  -2 18.4082 4.19060   1
   3  -4   1 68.5701 7.81460  -2
  -1  -4   2 68.5701 7.81460   1
  -2   4  -1 91.9129 9.58737  -2
   0   4  -2 91.9129 9.58737   1
   0   4  -2 43.2308 3.62318   1
   0  -4   2 50.5326 6.36076   1
  -1   4  -2 4.79458 1.56061   1
   1  -4   2 5.11535 1.64156   1
  -2   4  -2 6.44257 1.61129   1
   2  -4   2 6.19533 2.07329   1
  -3   4  -2 193.592 16.5594   1
   1   4  -1 336.665 24.5208  -2
  -3   4  -2 336.665 24.5208   1
   3  -4   2 191.221 12.7369   1
  -1  -4   1 302.463 23.8686  -2
   3  -4   2 302.463 23.8686   1
   2   4  -1 63.0893 6.63358  -2
  -4   4  -2 63.0893 6.63358   1
  -2  -4   1 64.4227 10.0445  -2
   4  -4   2 64.4227 10.0445   1
   4  -4   2 10.2957 2.98631   1
   3   4  -1 184.716 12.8544  -2
  -5   4  -2 184.716 12.8544   1
  -3  -4   1 208.214 19.3848  -2
   5  -4   2 208.214 19.3848   1
   5  -4   2 27.9931 7.85566   1
   4   4  -1 232.752 20.5556  -2
  -6   4  -2 232.752 20.5556   1
  -4  -4   1 201.161 15.1286  -2
   6  -4   2 201.161 15.1286   1
  -5  -4   1 10.1557 5.78583  -2
   7  -4   2 10.1557 5.78583   1
  -6  -4   1 38.1344 8.29510  -2
   8  -4   2 38.1344 8.29510   1
   7   4  -1 4.88730 9.17088  -2
  -9   4  -2 4.88730 9.17088   1
  -7  -4   1 -2.0391 7.47871  -2
   9  -4   2 -2.0391 7.47871   1
   8   3  -2 -0.1087 2.67768   1
   7   3  -2 1.45890 2.07530   1
   6   3  -2 -1.1490 1.44479   1
   5   3  -2 252.371 11.7645   1
   4   3  -2 17.8136 2.54555   1
   3   3  -2 30.4915 1.54882   1
   2   3  -2 19.8904 1.62619   1
  -2  -3   2 25.3054 4.14799   1
   1   3  -2 37.4856 3.02204   1
  -1  -3   2 37.6459 4.95035   1
   0   3  -2 84.7524 4.06547   1
   0  -3   2 85.8593 7.94194   1
  -1   3  -2 143.442 6.06461   1
   1  -3   2 152.644 8.53024   1
  -2   3  -2 1.87712 1.01760   1
   2  -3   2 0.79120 1.42281   1
  -3   3  -2 1.19027 1.31553   1
   3  -3   2 2.77682 1.88812   1
  -4   3  -2 0.89460 1.32541   1
   4  -3   2 3.28925 1.91476   1
  -5   3  -2 16.1592 2.47100   1
   5  -3   2 15.2036 3.51062   1
  -6   3  -2 97.3415 6.92799   1
   6  -3   2 105.175 7.88477   1
  -7   3  -2 20.5236 3.19586   1
   7  -3   2 15.8344 3.76423   1
  -8   3  -2 44.3008 8.70041   1
   8  -3   2 43.1423 6.24831   1
   9  -3   2 12.8484 5.20695   1
  -9   2   1 2.38522 5.04311  -2
   8   2  -2 2.38522 5.04311   1
  -8   2   1 10.4863 4.33274  -2
   7   2  -2 10.4863 4.33274   1
  -7   2   1 53.3317 5.32888  -2
   6   2  -2 53.3317 5.32888   1
  -6   2   1 143.946 8.11986  -2
   5   2  -2 143.946 8.11986   1
  -5   2   1 24.1811 4.75609  -2
   4   2  -2 24.1811 4.75609   1
   4   2  -2 27.2367 5.67376   1
  -4   2   1 141.568 7.98165  -2
   3   2  -2 141.568 7.98165   1
   3   2  -2 3.35063 2.09579   1
  -3   2   1 895.702 51.4835  -2
   2   2  -2 895.702 51.4835   1
   2   2  -2 340.056 11.6856   1
   3  -2  -1 883.945 51.2376  -2
  -2  -2   2 883.945 51.2376   1
   1   2  -2 165.548 5.51993   1
   2  -2  -1 200.618 13.7085  -2
  -1  -2   2 200.618 13.7085   1
   0   2  -2 16.3707 1.89390   1
   0  -2   2 17.4057 1.53337   1
  -1   2  -2 804.110 31.1525   1
   1  -2   2 717.377 25.0379   1
  -2   2  -2 148.690 6.98661   1
   2  -2   2 164.220 7.32668   1
  -3   2  -2 5.39080 1.81568   1
   3  -2   2 2.42649 1.30299   1
   3   2   1 136.436 12.0201  -2
  -4   2  -2 136.436 12.0201   1
  -4   2  -2 48.1863 7.07705   1
  -3  -2  -1 126.821 8.73342  -2
   4  -2   2 126.821 8.73342   1
   4  -2   2 45.7105 6.93261   1
   4   2   1 71.5303 6.53908  -2
  -5   2  -2 71.5303 6.53908   1
  -4  -2  -1 86.2314 10.7514  -2
   5  -2   2 86.2314 10.7514   1
   5  -2   2 53.8563 7.99544   1
   5   2   1 336.045 26.0737  -2
  -6   2  -2 336.045 26.0737   1
  -5  -2  -1 313.404 26.2126  -2
   6  -2   2 313.404 26.2126   1
   6  -2   2 265.974 22.3674   1
  -6  -2  -1 3.73200 8.54482  -2
   7  -2   2 3.73200 8.54482   1
  -7  -2  -1 23.9801 7.73098  -2
   8  -2   2 23.9801 7.73098   1
   8   2   1 13.3876 7.72234  -2
  -9   2  -2 13.3876 7.72234   1
  -8  -2  -1 13.5460 8.59808  -2
   9  -2   2 13.5460 8.59808   1
   9   1  -2 4.84911 3.13985   1
   8   1  -2 7.66291 3.17046   1
   7   1  -2 21.3828 4.05877   1
   6   1  -2 44.6337 5.93754   1
   5   1  -2 9.42205 2.77685   1
   4   1  -2 63.4639 6.44259   1
   3   1  -2 117.965 7.22726   1
   2   1  -2 4.76528 1.13653   1
   1   1  -2 143.616 5.36144   1
  -1  -1   2 131.100 7.33364   1
   0   1  -2 195.750 5.95823   1
   0  -1   2 171.097 11.8944   1
  -1   1  -2 111.404 5.74385   1
   1  -1   2 111.906 4.79088   1
  -2   1  -2 2.33504 1.17719   1
   2  -1   2 2.78021 1.14646   1
  -3   1  -2 4.31763 1.54226   1
   3  -1   2 3.61066 1.22975   1
  -4   1  -2 135.823 8.01956   1
   4  -1   2 124.780 6.61887   1
  -5   1  -2 288.261 11.8401   1
   5  -1   2 267.241 15.1575   1
  -6   1  -2 218.208 10.1318   1
   6  -1   2 211.372 13.4824   1
  -7   1  -2 77.4064 8.95286   1
   7  -1   2 73.0212 7.08198   1
  -8   1  -2 8.60387 3.94013   1
   8  -1   2 1.69381 2.86283   1
   9  -1   2 0.38755 3.00791   1
  -9   0   2 -3.7899 5.40891  -2
   9   0  -2 -3.7899 5.40891   1
  -8   0   2 11.1558 6.04164  -2
   8   0  -2 11.1558 6.04164   1
  -7   0   2 41.4493 6.47879  -2
   7   0  -2 41.4493 6.47879   1
   7   0  -2 45.9952 4.64255  -2
  -7   0   2 45.9952 4.64255   1
  -6   0   2 107.771 9.60316  -2
   6   0  -2 107.771 9.60316   1
   6   0  -2 123.324 6.42726  -2
  -6   0   2 123.324 6.42726   1
  -5   0   2 164.901 11.1480  -2
   5   0  -2 164.901 11.1480   1
   5   0  -2 168.402 7.16771  -2
  -5   0   2 168.402 7.16771   1
  -4   0   2 204.392 17.8007  -2
   4   0  -2 204.392 17.8007   1
   4   0  -2 189.295 7.66410  -2
  -4   0   2 189.295 7.66410   1
  -3   0   2 31.1005 3.44177  -2
   3   0  -2 31.1005 3.44177   1
   3   0  -2 30.1541 2.09322  -2
  -3   0   2 30.1541 2.09322   1
  -2   0   2 43.7580 2.62325  -2
   2   0  -2 43.7580 2.62325   1
   2   0  -2 41.8998 3.45708  -2
  -2   0   2 41.8998 3.45708   1
  -1   0   2 76.2238 3.29028  -2
   1   0  -2 76.2238 3.29028   1
   1   0  -2 76.6820 4.12945  -2
  -1   0   2 76.6820 4.12945   1
   1   0   2 1394.05 56.2467  -2
  -1   0  -2 1394.05 56.2467   1
  -1   0  -2 1364.87 56.1398  -2
   1   0   2 1364.87 56.1398   1
   2   0   2 9999.99 533.022  -2
  -2   0  -2 9999.99 533.022   1
  -2   0  -2 9538.33 371.286  -2
   2   0   2 9538.33 371.286   1
   3   0   2 9.40507 2.40554  -2
  -3   0  -2 9.40507 2.40554   1
  -3   0  -2 8.38844 2.08340  -2
   3   0   2 8.38844 2.08340   1
   4   0   2 2071.69 114.010  -2
  -4   0  -2 2071.69 114.010   1
  -4   0  -2 2045.40 81.2004  -2
   4   0   2 2045.40 81.2004   1
   5   0   2 567.489 24.3049  -2
  -5   0  -2 567.489 24.3049   1
  -5   0  -2 565.468 25.4456  -2
   5   0   2 565.468 25.4456   1
   6   0   2 1.78069 2.34019  -2
  -6   0  -2 1.78069 2.34019   1
  -6   0  -2 4.83069 4.92111  -2
   6   0   2 4.83069 4.92111   1
  -7   0  -2 0.43864 3.92585  -2
   7   0   2 0.43864 3.92585   1
  -8   0  -2 83.8013 9.94316  -2
   8   0   2 83.8013 9.94316   1
  -9   0  -2 4.05907 6.87702  -2
   9   0   2 4.05907 6.87702   1
   9  -1  -2 -2.4553 3.59349   1
   8  -1  -2 46.6149 7.87864   1
  -8   1   2 41.8533 4.54435   1
   7  -1  -2 1.67435 2.88636   1
  -7   1   2 1.27556 1.65955   1
   6  -1  -2 4.30094 2.81807   1
  -6   1   2 10.0831 2.02829   1
   5  -1  -2 10.1121 3.16629   1
  -5   1   2 15.4218 2.30134   1
   4  -1  -2 0.76539 1.57679   1
  -4   1   2 0.11398 0.92671   1
   3  -1  -2 238.045 9.97190   1
  -3   1   2 235.614 11.4556   1
   2  -1  -2 60.0615 3.71097   1
  -2   1   2 67.7563 4.87414   1
   1  -1  -2 848.698 27.9105   1
  -1   1   2 826.935 27.8303   1
   0  -1  -2 86.7795 4.78939   1
   0   1   2 83.2386 4.93802   1
  -1  -1  -2 1138.77 61.8358   1
   1   1   2 1105.33 61.6385   1
  -2  -1  -2 3.72366 1.44730   1
   2   1   2 2.80165 1.37742   1
  -3  -1  -2 35.7671 3.69596   1
   3   1   2 38.2850 3.18987   1
  -4  -1  -2 144.558 9.74411   1
   4   1   2 141.460 7.94485   1
  -5  -1  -2 361.292 21.8598   1
   5   1   2 359.423 16.9914   1
  -6  -1  -2 10.0120 1.76129   1
   6   1   2 10.9631 4.63870   1
   7   1   2 66.4029 5.91617   1
   8   1   2 0.97322 2.26710   1
  -8  -2   3 16.9510 8.02235  -2
   9  -2  -2 16.9510 8.02235   1
  -7  -2   3 -1.7121 6.01981  -2
   8  -2  -2 -1.7121 6.01981   1
   7   2  -3 -0.1582 4.65015  -2
  -8   2   2 -0.1582 4.65015   1
  -6  -2   3 64.7837 11.5859  -2
   7  -2  -2 64.7837 11.5859   1
   6   2  -3 60.2466 7.01385  -2
  -7   2   2 60.2466 7.01385   1
   6  -2  -2 116.419 15.4728   1
  -5  -2   3 110.199 12.8543  -2
   6  -2  -2 110.199 12.8543   1
   5   2  -3 94.3580 6.35640  -2
  -6   2   2 94.3580 6.35640   1
   5  -2  -2 26.7346 7.59827   1
  -4  -2   3 37.4222 7.25116  -2
   5  -2  -2 37.4222 7.25116   1
   4   2  -3 31.0881 5.91515  -2
  -5   2   2 31.0881 5.91515   1
   4  -2  -2 23.1527 3.92055   1
  -4   2   2 38.7230 3.98167   1
   3  -2  -2 163.390 7.98492   1
  -3   2   2 153.640 9.17131   1
   2  -2  -2 47.8382 4.53955   1
  -2   2   2 52.4806 3.69086   1
   1  -2  -2 47.4965 3.27957   1
  -1   2   2 45.8493 3.36122   1
   0  -2  -2 396.688 13.9128   1
   0   2   2 391.081 17.3504   1
  -1  -2  -2 323.572 19.6429   1
   2  -2   3 379.190 22.5304  -2
  -1  -2  -2 379.190 22.5304   1
   1   2   2 313.302 11.1803   1
  -2  -2  -2 604.306 33.6507   1
   2   2   2 556.373 32.4033   1
   4  -2   3 183.691 11.9871  -2
  -3  -2  -2 183.691 11.9871   1
  -4   2  -3 175.308 8.30061  -2
   3   2   2 175.308 8.30061   1
  -5   2  -3 124.982 5.79037  -2
   4   2   2 124.982 5.79037   1
  -6   2  -3 14.5054 3.71913  -2
   5   2   2 14.5054 3.71913   1
  -7   2  -3 10.8121 4.15565  -2
   6   2   2 10.8121 4.15565   1
  -8   2  -3 11.5329 4.38151  -2
   7   2   2 11.5329 4.38151   1
  -9   2  -3 -1.4878 6.54973  -2
   8   2   2 -1.4878 6.54973   1
   9  -3  -2 3.99343 4.24021   1
  -9   3   2 2.04549 4.34569   1
   8  -3  -2 48.6790 8.49117   1
  -8   3   2 40.7950 6.69088   1
   7  -3  -2 6.33729 3.56128   1
  -7   3   2 1.76441 1.96741   1
   6  -3  -2 34.1516 5.90963   1
  -6   3   2 33.6127 4.06473   1
   5  -3  -2 36.8545 5.48737   1
  -5   3   2 45.2219 5.28148   1
   4  -3  -2 0.14436 1.19940   1
  -4   3   2 0.45237 1.60297   1
   3  -3  -2 4.13300 1.80214   1
  -3   3   2 3.98241 1.95051   1
   2  -3  -2 24.1882 2.54652   1
  -2   3   2 24.3142 2.81517   1
   1  -3  -2 484.658 17.7045   1
  -1   3   2 481.096 17.8579   1
   0  -3  -2 67.8460 3.70728   1
   0   3   2 59.0856 4.38624   1
  -1  -3  -2 35.5817 3.06604   1
   1   3   2 39.0974 2.60630   1
  -2  -3  -2 96.1393 8.12954   1
   2   3   2 90.3082 4.35962   1
  -3  -3  -2 74.2263 6.93062   1
   3   3   2 77.5723 4.50291   1
  -4  -3  -2 2.26205 1.54651   1
   4   3   2 0.57706 0.86948   1
   5   3   2 56.0428 4.87635   1
   6   3   2 169.266 9.03067   1
   7   3   2 2.59014 1.97566   1
  -7  -4   5 11.8679 7.73700  -2
   9  -4  -2 11.8679 7.73700   1
   7   4  -5 -1.2675 8.04378  -2
  -9   4   2 -1.2675 8.04378   1
  -6  -4   5 36.2388 8.55567  -2
   8  -4  -2 36.2388 8.55567   1
   6   4  -5 39.8353 10.3099  -2
  -8   4   2 39.8353 10.3099   1
  -5  -4   5 84.0043 10.2348  -2
   7  -4  -2 84.0043 10.2348   1
   5   4  -5 89.0947 12.8490  -2
  -7   4   2 89.0947 12.8490   1
  -4  -4   5 71.6470 8.87709  -2
   6  -4  -2 71.6470 8.87709   1
   4   4  -5 57.5938 6.06537  -2
  -6   4   2 57.5938 6.06537   1
   5  -4  -2 10.5597 5.32999   1
  -3  -4   5 2.62837 5.46774  -2
   5  -4  -2 2.62837 5.46774   1
   3   4  -5 5.42252 3.22973  -2
  -5   4   2 5.42252 3.22973   1
   4  -4  -2 90.0041 11.6246   1
   2   4  -5 100.606 8.59570  -2
  -4   4   2 100.606 8.59570   1
   3  -4  -2 181.480 16.2910   1
   1   4  -5 188.593 12.0102  -2
  -3   4   2 188.593 12.0102   1
   2  -4  -2 686.491 30.7343   1
  -2   4   2 662.406 43.9963   1
   0   4  -5 687.855 31.0392  -2
  -2   4   2 687.855 31.0392   1
   1  -4   5 34.7267 5.38678  -2
   1  -4  -2 34.7267 5.38678   1
   1  -4  -2 24.1472 4.73463   1
  -1   4  -5 41.8213 7.47478  -2
  -1   4   2 41.8213 7.47478   1
  -1   4   2 22.4256 4.02152   1
   2  -4   5 482.885 30.1387  -2
   0  -4  -2 482.885 30.1387   1
   0  -4  -2 328.295 21.5636   1
  -2   4  -5 495.895 22.3883  -2
   0   4   2 495.895 22.3883   1
   3  -4   5 292.300 18.3269  -2
  -1  -4  -2 292.300 18.3269   1
  -3   4  -5 275.814 13.6750  -2
   1   4   2 275.814 13.6750   1
   1   4   2 183.951 13.1509   1
  -2  -4  -2 206.786 13.5379   1
   2   4   2 208.412 14.1111   1
  -4   4  -5 234.862 16.8912  -2
   2   4   2 234.862 16.8912   1
   3   4   2 28.9834 3.84332   1
  -5   4  -5 70.5991 7.35624  -2
   3   4   2 70.5991 7.35624   1
   4   4   2 3.94968 1.66467   1
  -6   4  -5 17.8806 3.97096  -2
   4   4   2 17.8806 3.97096   1
   5   4   2 5.69139 1.97427   1
  -8   4  -5 4.68599 5.50818  -2
   6   4   2 4.68599 5.50818   1
   6   4   2 3.74078 1.89521   1
  -9   4  -5 10.3459 6.93262  -2
   7   4   2 10.3459 6.93262   1
   7   4   2 15.8779 2.35017   1
   9  -5  -2 21.7919 6.30074   1
  -9   5   2 0.38262 5.14905   1
   8  -5  -2 9.45561 4.65354   1
   7  -5  -2 3.04102 2.43966   1
  -7   5   2 5.64099 3.54766   1
   6  -5  -2 11.6201 4.15792   1
  -6   5   2 7.47880 2.41967   1
   5  -5  -2 2.76574 2.27194   1
  -5   5   2 8.08646 2.51629   1
   4  -5  -2 17.6484 2.90654   1
  -4   5   2 16.0976 3.20745   1
   3  -5  -2 167.717 8.11697   1
  -3   5   2 175.076 11.7289   1
   2  -5  -2 47.3876 4.27371   1
  -2   5   2 56.0917 5.98621   1
   1  -5  -2 312.192 13.1207   1
  -1   5   2 313.367 13.3757   1
   0  -5  -2 53.1021 4.92387   1
   0   5   2 48.6780 3.67239   1
  -1  -5  -2 91.5170 6.50576   1
   1   5   2 92.4556 4.82279   1
  -2  -5  -2 2.93096 1.20642   1
   2   5   2 1.16207 0.91768   1
  -3  -5  -2 0.22120 2.46772   1
   3   5   2 6.14505 1.38460   1
   4   5   2 91.9034 3.86198   1
   5   5   2 79.7081 4.30251   1
   6   5   2 5.27302 2.79689   1
  -6  -6   6 6.07920 12.8133  -2
   9  -6  -2 6.07920 12.8133   1
   6   6  -6 7.51454 6.57941  -2
  -9   6   2 7.51454 6.57941   1
  -5  -6   6 -0.9074 9.78387  -2
   8  -6  -2 -0.9074 9.78387   1
  -4  -6   6 72.1004 14.0423  -2
   7  -6  -2 72.1004 14.0423   1
   4   6  -6 66.2631 8.79946  -2
  -7   6   2 66.2631 8.79946   1
  -3  -6   6 45.7076 10.9725  -2
   6  -6  -2 45.7076 10.9725   1
   3   6  -6 41.3388 7.33023  -2
  -6   6   2 41.3388 7.33023   1
  -2  -6   6 313.009 27.3162  -2
   5  -6  -2 313.009 27.3162   1
   2   6  -6 277.951 18.4160  -2
  -5   6   2 277.951 18.4160   1
  -1  -6   6 53.5292 9.29857  -2
   4  -6  -2 53.5292 9.29857   1
   1   6  -6 52.4044 7.16043  -2
  -4   6   2 52.4044 7.16043   1
   0  -6   6 193.772 17.4873  -2
   3  -6  -2 193.772 17.4873   1
   0   6  -6 187.438 13.3668  -2
  -3   6   2 187.438 13.3668   1
   1  -6   6 168.481 9.26481  -2
   2  -6  -2 168.481 9.26481   1
  -1   6  -6 170.390 17.2279  -2
  -2   6   2 170.390 17.2279   1
   2  -6   6 142.420 10.3042  -2
   1  -6  -2 142.420 10.3042   1
  -2   6  -6 150.482 15.3381  -2
  -1   6   2 150.482 15.3381   1
   3  -6   6 32.2142 5.64315  -2
   0  -6  -2 32.2142 5.64315   1
  -3   6  -6 25.9649 6.95071  -2
   0   6   2 25.9649 6.95071   1
   4  -6   6 178.785 14.2016  -2
  -1  -6  -2 178.785 14.2016   1
  -4   6  -6 179.575 16.0011  -2
   1   6   2 179.575 16.0011   1
   5  -6   6 271.423 18.1973  -2
  -2  -6  -2 271.423 18.1973   1
  -5   6  -6 256.105 20.3711  -2
   2   6   2 256.105 20.3711   1
  -6   6  -6 3.00764 1.38685  -2
   3   6   2 3.00764 1.38685   1
  -7   6  -6 55.7918 3.44258  -2
   4   6   2 55.7918 3.44258   1
  -8   6  -6 32.5218 4.16572  -2
   5   6   2 32.5218 4.16572   1
   8  -7  -2 13.3644 6.00092   1
  -8   7   2 12.2705 6.86056   1
   7  -7  -2 23.4362 6.20829   1
  -7   7   2 22.0412 6.15233   1
   6  -7  -2 10.4440 5.07687   1
  -6   7   2 5.52791 4.53773   1
   5  -7  -2 6.53658 2.86159   1
  -5   7   2 4.90927 2.55358   1
   4  -7  -2 33.3235 5.99799   1
  -4   7   2 26.3555 5.89076   1
   3  -7  -2 23.4007 4.57652   1
  -3   7   2 16.8754 3.67439   1
   2  -7  -2 91.2346 7.44940   1
  -2   7   2 96.6421 9.40517   1
   1  -7  -2 171.917 12.2218   1
  -1   7   2 157.596 12.3466   1
   0   7   2 2.34464 2.80498   1
  -1  -7  -2 0.55376 2.11892   1
   1   7   2 2.18518 2.06926   1
  -2  -7  -2 12.8006 3.77243   1
   2   7   2 12.4093 3.41088   1
   3   7   2 73.7908 5.99365   1
   4   7   2 10.8920 2.89938   1
  -3  -8   7 69.4879 15.7175  -2
   7  -8  -2 69.4879 15.7175   1
  -2  -8   7 22.9758 10.4974  -2
   6  -8  -2 22.9758 10.4974   1
   2   8  -7 21.5114 13.6578  -2
  -6   8   2 21.5114 13.6578   1
  -1  -8   7 32.5004 10.6468  -2
   5  -8  -2 32.5004 10.6468   1
   1   8  -7 52.7534 9.67400  -2
  -5   8   2 52.7534 9.67400   1
   0  -8   7 26.0358 6.74685  -2
   4  -8  -2 26.0358 6.74685   1
   0   8  -7 36.9051 12.6286  -2
  -4   8   2 36.9051 12.6286   1
   1  -8   7 11.7067 5.69070  -2
   3  -8  -2 11.7067 5.69070   1
  -1   8  -7 9.85045 7.03164  -2
  -3   8   2 9.85045 7.03164   1
   2  -8  -2 15.6653 3.82974   1
   2  -8   7 27.2486 9.48841  -2
   2  -8  -2 27.2486 9.48841   1
  -2   8  -7 14.0947 5.33217  -2
  -2   8   2 14.0947 5.33217   1
   3  -8   7 48.6826 10.7879  -2
   1  -8  -2 48.6826 10.7879   1
  -3   8  -7 63.2653 8.92238  -2
  -1   8   2 63.2653 8.92238   1
   4  -8   7 37.2202 8.81661  -2
   0  -8  -2 37.2202 8.81661   1
  -4   8  -7 51.8307 7.68211  -2
   0   8   2 51.8307 7.68211   1
  -5   8  -7 193.013 14.1172  -2
   1   8   2 193.013 14.1172   1
  -2  -8  -2 -0.9850 1.99739   1
  -6   8  -7 9.46675 6.08381  -2
   2   8   2 9.46675 6.08381   1
  -7   8  -7 7.18448 6.00708  -2
   3   8   2 7.18448 6.00708   1
   6  -9  -2 -6.6106 4.65627   1
  -6   9   2 2.74050 6.83868   1
   5  -9  -2 26.2615 8.75495   1
  -5   9   2 22.3503 6.62161   1
   4  -9  -2 8.91601 4.74980   1
  -4   9   2 13.2536 5.07104   1
   3  -9  -2 16.7901 5.27169   1
  -3   9   2 38.7926 7.17347   1
   2  -9  -2 15.4443 6.82848   1
  -2   9   2 10.5834 4.59921   1
   1  -9  -2 1.32511 4.12833   1
  -1   9   2 14.9687 4.69628   1
   0  -9  -2 8.31701 5.21458   1
   0   9   2 29.8533 5.95447   1
  -1  -9  -2 2.49931 3.30502   1
   1   9   2 8.80422 4.42123   1
  -3  10  -4 9.65031 8.32096  -2
  -2  10  -3 9.65031 8.32096   1
  -2  10  -4 43.1966 14.6811  -2
  -3  10  -3 43.1966 14.6811   1
   1   9  -3 20.9736 4.09357   1
   0   9  -3 -0.8092 2.76535   1
   0  -9   3 1.30496 4.26112   1
  -1   9  -3 49.5233 5.38455   1
   1  -9   3 41.7923 10.1397   1
  -2   9  -3 111.387 9.25146   1
   2  -9   3 109.526 15.9341   1
  -3   9  -3 6.19218 3.95996   1
   3  -9   3 -0.0101 1.80586   1
  -4   9  -3 7.17552 6.15392   1
   4  -9   3 15.5385 5.03321   1
  -5   9  -3 11.5237 5.37329   1
   5  -9   3 11.5830 4.57614   1
   6  -9   3 0.09156 4.26273   1
  -7   8  -2 28.5840 5.49927  -2
   3   8  -3 28.5840 5.49927   1
  -6   8  -2 7.49278 5.30949  -2
   2   8  -3 7.49278 5.30949   1
   6  -8   2 -0.0093 7.79135  -2
  -2  -8   3 -0.0093 7.79135   1
  -5   8  -2 126.655 10.5933  -2
   1   8  -3 126.655 10.5933   1
   5  -8   2 126.702 15.4674  -2
  -1  -8   3 126.702 15.4674   1
  -4   8  -2 172.219 10.7786  -2
   0   8  -3 172.219 10.7786   1
   4  -8   2 168.343 17.7002  -2
   0  -8   3 168.343 17.7002   1
  -3   8  -2 20.3892 5.33719  -2
  -1   8  -3 20.3892 5.33719   1
   3  -8   2 -1.0346 6.92387  -2
   1  -8   3 -1.0346 6.92387   1
  -2   8  -2 123.642 11.8955  -2
  -2   8  -3 123.642 11.8955   1
  -1   8  -2 108.889 16.1049  -2
  -3   8  -3 108.889 16.1049   1
   0   8  -2 4.35526 6.66689  -2
  -4   8  -3 4.35526 6.66689   1
   0  -8   2 8.64203 6.29109  -2
   4  -8   3 8.64203 6.29109   1
   1   8  -2 12.7283 10.1891  -2
  -5   8  -3 12.7283 10.1891   1
  -1  -8   2 11.3022 8.42345  -2
   5  -8   3 11.3022 8.42345   1
  -2  -8   2 -4.3110 9.39272  -2
   6  -8   3 -4.3110 9.39272   1
  -3  -8   2 15.4130 11.7164  -2
   7  -8   3 15.4130 11.7164   1
   4   7  -3 14.3320 1.86813   1
   3   7  -3 132.530 6.67443   1
  -3  -7   3 141.351 13.8898   1
   2   7  -3 40.8352 3.83825   1
  -2  -7   3 34.8555 6.81140   1
   1   7  -3 149.602 7.73273   1
  -1  -7   3 157.417 15.1022   1
   0   7  -3 0.66030 1.46553   1
   0  -7   3 -2.5839 2.42102   1
  -1   7  -3 10.5375 2.52886   1
   1  -7   3 5.06370 3.48339   1
  -2   7  -3 52.2929 4.79223   1
   2  -7   3 48.8571 4.98523   1
  -3   7  -3 7.76197 2.71870   1
   3  -7   3 7.55543 2.56703   1
  -4   7  -3 91.4406 7.99979   1
   4  -7   3 92.6535 9.23781   1
  -5   7  -3 -0.5149 2.32867   1
   5  -7   3 -1.4235 2.24955   1
  -6   7  -3 5.11187 4.19163   1
   6  -7   3 4.53128 4.13917   1
  -7   7  -3 12.6004 5.13946   1
   7  -7   3 1.64008 5.98036   1
  -8   7  -3 0.56583 6.25134   1
   8  -7   3 -6.2453 4.74762   1
  -9   6  -1 -0.4801 4.43803  -2
   6   6  -3 -0.4801 4.43803   1
  -8   6  -1 13.0112 2.58045  -2
   5   6  -3 13.0112 2.58045   1
  -7   6  -1 8.34918 1.76715  -2
   4   6  -3 8.34918 1.76715   1
  -6   6  -1 67.3320 4.62184  -2
   3   6  -3 67.3320 4.62184   1
   6  -6   1 70.9392 8.95680  -2
  -3  -6   3 70.9392 8.95680   1
  -5   6  -1 25.1513 3.25123  -2
   2   6  -3 25.1513 3.25123   1
   5  -6   1 30.7459 6.34280  -2
  -2  -6   3 30.7459 6.34280   1
  -4   6  -1 383.097 15.9887  -2
   1   6  -3 383.097 15.9887   1
   4  -6   1 382.892 27.5002  -2
  -1  -6   3 382.892 27.5002   1
  -3   6  -1 256.556 15.2489  -2
   0   6  -3 256.556 15.2489   1
   3  -6   1 283.519 21.3955  -2
   0  -6   3 283.519 21.3955   1
  -2   6  -1 119.252 6.55232  -2
  -1   6  -3 119.252 6.55232   1
   2  -6   1 100.137 6.50480  -2
   1  -6   3 100.137 6.50480   1
  -1   6  -1 190.293 10.2718  -2
  -2   6  -3 190.293 10.2718   1
   1  -6   1 165.093 10.8679  -2
   2  -6   3 165.093 10.8679   1
   0   6  -1 129.406 8.58156  -2
  -3   6  -3 129.406 8.58156   1
   0  -6   1 115.315 9.27868  -2
   3  -6   3 115.315 9.27868   1
   1   6  -1 13.4543 3.75698  -2
  -4   6  -3 13.4543 3.75698   1
  -1  -6   1 22.8160 4.69173  -2
   4  -6   3 22.8160 4.69173   1
   2   6  -1 197.826 11.9234  -2
  -5   6  -3 197.826 11.9234   1
  -2  -6   1 203.411 20.6240  -2
   5  -6   3 203.411 20.6240   1
   3   6  -1 145.210 12.4329  -2
  -6   6  -3 145.210 12.4329   1
  -3  -6   1 121.828 12.0090  -2
   6  -6   3 121.828 12.0090   1
   4   6  -1 23.6807 6.62618  -2
  -7   6  -3 23.6807 6.62618   1
  -4  -6   1 41.4894 7.48296  -2
   7  -6   3 41.4894 7.48296   1
   5   6  -1 8.65082 8.37411  -2
  -8   6  -3 8.65082 8.37411   1
  -5  -6   1 14.3891 6.55698  -2
   8  -6   3 14.3891 6.55698   1
   6   5  -3 15.7318 2.88490   1
   5   5  -3 11.1054 2.36027   1
   4   5  -3 169.359 10.1045   1
   3   5  -3 28.7734 1.96030   1
  -3  -5   3 32.3502 5.83002   1
   2   5  -3 15.6785 2.15163   1
  -2  -5   3 16.1278 4.45870   1
   1   5  -3 -0.0869 0.93460   1
  -1  -5   3 2.04074 2.11482   1
   0   5  -3 89.9623 5.03443   1
   0  -5   3 91.7325 9.88328   1
  -1   5  -3 226.260 9.21760   1
   1  -5   3 211.976 9.68424   1
  -2   5  -3 1.35795 1.11299   1
   2  -5   3 -0.7597 1.07769   1
  -3   5  -3 178.916 8.59975   1
   3  -5   3 188.819 9.86360   1
  -4   5  -3 109.508 7.58323   1
   4  -5   3 100.677 7.37364   1
  -5   5  -3 2.81176 1.93047   1
   5  -5   3 3.26227 1.83643   1
  -6   5  -3 94.5409 9.27880   1
   6  -5   3 79.5666 8.37090   1
  -7   5  -3 11.2053 3.77052   1
   7  -5   3 4.31495 3.35649   1
   8  -5   3 1.35920 4.06466   1
  -9   5  -3 3.39456 6.16120   1
   9  -5   3 1.50477 4.21310   1
  -9   4   0 12.7975 4.40839  -2
   7   4  -3 12.7975 4.40839   1
  -8   4   0 -1.7854 3.39431  -2
   6   4  -3 -1.7854 3.39431   1
  -7   4   0 24.8601 3.87155  -2
   5   4  -3 24.8601 3.87155   1
  -6   4   0 99.4791 6.16780  -2
   4   4  -3 99.4791 6.16780   1
  -5   4   0 117.145 4.64705  -2
   3   4  -3 117.145 4.64705   1
  -4   4   0 640.589 27.1049  -2
   2   4  -3 640.589 27.1049   1
   2   4  -3 273.386 17.1640   1
   4  -4   0 640.823 39.4209  -2
  -2  -4   3 640.823 39.4209   1
  -3   4   0 45.8545 6.32499  -2
   1   4  -3 45.8545 6.32499   1
   3  -4   0 48.7750 6.71442  -2
  -1  -4   3 48.7750 6.71442   1
   0   4  -3 71.7321 4.77796   1
   0  -4   3 81.9979 8.45839   1
  -1   4  -3 1513.81 44.8681   1
   1  -4   3 1641.24 89.0116   1
  -2   4  -3 13.3135 2.38735   1
   2  -4   3 22.6338 5.03027   1
  -3   4  -3 284.636 15.2031   1
   1   4   0 386.232 27.2290  -2
  -3   4  -3 386.232 27.2290   1
  -1  -4   0 340.684 26.1478  -2
   3  -4   3 340.684 26.1478   1
   3  -4   3 252.230 21.2958   1
   2   4   0 168.112 11.2441  -2
  -4   4  -3 168.112 11.2441   1
  -2  -4   0 147.575 15.5384  -2
   4  -4   3 147.575 15.5384   1
   4  -4   3 138.172 14.2032   1
   3   4   0 37.3257 5.53739  -2
  -5   4  -3 37.3257 5.53739   1
  -3  -4   0 24.3893 7.85983  -2
   5  -4   3 24.3893 7.85983   1
   4   4   0 42.0613 9.13216  -2
  -6   4  -3 42.0613 9.13216   1
  -4  -4   0 35.2208 6.70084  -2
   6  -4   3 35.2208 6.70084   1
  -5  -4   0 15.2929 6.14508  -2
   7  -4   3 15.2929 6.14508   1
  -6  -4   0 24.7438 8.24602  -2
   8  -4   3 24.7438 8.24602   1
   7   4   0 7.93184 9.92325  -2
  -9   4  -3 7.93184 9.92325   1
  -7  -4   0 -10.980 7.00631  -2
   9  -4   3 -10.980 7.00631   1
   8   3  -3 -1.2138 2.56317   1
   7   3  -3 1.35961 2.32648   1
   6   3  -3 5.12478 2.26089   1
   5   3  -3 503.404 19.9724   1
   4   3  -3 38.4110 3.55435   1
   3   3  -3 292.315 10.1469   1
   2   3  -3 188.582 6.60626   1
  -2  -3   3 214.678 14.5827   1
   1   3  -3 24.8312 1.54280   1
  -1  -3   3 22.2202 4.12580   1
   0   3  -3 105.949 4.62658   1
   0  -3   3 104.115 5.66962   1
  -1   3  -3 1.22724 1.30079   1
   1  -3   3 1.30382 1.13197   1
  -2   3  -3 518.503 18.9901   1
   2  -3   3 495.546 18.6777   1
  -3   3  -3 309.239 13.1582   1
   3  -3   3 321.942 13.3038   1
  -4   3  -3 39.4680 3.82808   1
   4  -3   3 34.8200 4.68758   1
  -5   3  -3 270.206 12.3560   1
   5  -3   3 247.441 15.3861   1
  -6   3  -3 56.4755 5.37929   1
   6  -3   3 58.6317 7.04528   1
  -7   3  -3 77.0069 10.8793   1
   7  -3   3 68.6795 6.83908   1
  -8   3  -3 8.65799 4.71869   1
   8  -3   3 0.76296 2.83510   1
  -9   3  -3 -3.4011 4.58507   1
   9  -3   3 11.9158 5.56141   1
  -9   2   2 6.81076 6.20930  -2
   8   2  -3 6.81076 6.20930   1
  -8   2   2 2.20995 3.83878  -2
   7   2  -3 2.20995 3.83878   1
  -7   2   2 103.118 7.23884  -2
   6   2  -3 103.118 7.23884   1
  -6   2   2 76.7478 5.79972  -2
   5   2  -3 76.7478 5.79972   1
  -5   2   2 17.3005 5.08761  -2
   4   2  -3 17.3005 5.08761   1
   4   2  -3 5.14265 3.01008   1
   3   2  -3 393.903 18.1656   1
  -4   2   2 424.042 27.2534  -2
   3   2  -3 424.042 27.2534   1
  -3   2   2 270.810 12.3543  -2
   2   2  -3 270.810 12.3543   1
   2   2  -3 152.934 7.45426   1
   3  -2  -2 282.977 18.3523  -2
  -2  -2   3 282.977 18.3523   1
   1   2  -3 188.792 8.69388   1
  -2   2   2 234.626 15.9541  -2
   1   2  -3 234.626 15.9541   1
  -1  -2   3 183.816 9.25800   1
   2  -2  -2 236.617 15.9591  -2
  -1  -2   3 236.617 15.9591   1
   0   2  -3 6565.76 200.245   1
   0  -2   3 6269.49 244.543   1
  -1   2  -3 1183.22 38.1157   1
   1  -2   3 1154.38 38.1161   1
  -2   2  -3 83.0674 4.71541   1
   2  -2   3 82.9501 4.81741   1
  -3   2  -3 27.8820 3.42328   1
   3  -2   3 25.0544 3.48583   1
   3   2   2 155.307 13.4216  -2
  -4   2  -3 155.307 13.4216   1
  -4   2  -3 94.4897 9.89140   1
  -3  -2  -2 160.236 10.1183  -2
   4  -2   3 160.236 10.1183   1
   4  -2   3 85.4072 9.66549   1
   4   2   2 84.1498 7.21263  -2
  -5   2  -3 84.1498 7.21263   1
  -4  -2  -2 87.6393 7.54512  -2
   5  -2   3 87.6393 7.54512   1
   5  -2   3 7.76130 3.48593   1
   5   2   2 2.18421 3.12185  -2
  -6   2  -3 2.18421 3.12185   1
   6  -2   3 -2.2763 2.79079   1
  -5  -2  -2 6.18294 6.35957  -2
   6  -2   3 6.18294 6.35957   1
  -6  -2  -2 7.58054 7.84469  -2
   7  -2   3 7.58054 7.84469   1
  -7  -2  -2 14.7552 7.41761  -2
   8  -2   3 14.7552 7.41761   1
   8   2   2 -5.6232 8.99720  -2
  -9   2  -3 -5.6232 8.99720   1
  -8  -2  -2 12.2424 7.54917  -2
   9  -2   3 12.2424 7.54917   1
   9   1  -3 1.43946 3.29333   1
   8   1  -3 14.1328 4.07876   1
   7   1  -3 2.65560 2.10924   1
   6   1  -3 142.096 8.64632   1
   5   1  -3 128.711 9.40591   1
   4   1  -3 0.26222 1.34873   1
   3   1  -3 9.91792 1.73997   1
   2   1  -3 496.382 14.6952   1
  -2  -1   3 501.161 20.9467   1
   1   1  -3 354.677 10.3921   1
  -1  -1   3 350.364 12.3492   1
   0   1  -3 9.29069 0.99827   1
   0  -1   3 10.2020 1.06488   1
  -1   1  -3 435.891 15.1858   1
   1  -1   3 462.398 18.7109   1
  -2   1  -3 742.846 24.6420   1
   2  -1   3 733.696 24.8071   1
  -3   1  -3 216.885 10.7941   1
   3  -1   3 202.090 8.89689   1
  -4   1  -3 181.583 10.1776   1
   4  -1   3 185.705 8.58009   1
  -5   1  -3 416.478 19.6719   1
   5  -1   3 396.566 16.2260   1
  -6   1  -3 128.361 8.48098   1
   6  -1   3 143.803 10.2434   1
  -7   1  -3 2.76244 3.07821   1
   7  -1   3 -0.3018 2.38527   1
  -8   1  -3 -0.8530 3.41617   1
   8  -1   3 -1.0595 2.46519   1
   9  -1   3 4.59298 3.25880   1
  -9   0   3 10.5089 6.55581  -2
   9   0  -3 10.5089 6.55581   1
  -8   0   3 0.49963 4.60751  -2
   8   0  -3 0.49963 4.60751   1
  -7   0   3 3.70287 4.09188  -2
   7   0  -3 3.70287 4.09188   1
   7   0  -3 1.90439 1.61257  -2
  -7   0   3 1.90439 1.61257   1
  -6   0   3 104.868 9.54447  -2
   6   0  -3 104.868 9.54447   1
   6   0  -3 115.530 5.59670  -2
  -6   0   3 115.530 5.59670   1
  -5   0   3 99.3727 7.93240  -2
   5   0  -3 99.3727 7.93240   1
   5   0  -3 99.4828 4.83950  -2
  -5   0   3 99.4828 4.83950   1
  -4   0   3 95.5096 7.12763  -2
   4   0  -3 95.5096 7.12763   1
   4   0  -3 95.6357 4.56379  -2
  -4   0   3 95.6357 4.56379   1
  -3   0   3 1936.71 78.6166  -2
   3   0  -3 1936.71 78.6166   1
   3   0  -3 2082.81 78.7159  -2
  -3   0   3 2082.81 78.7159   1
  -2   0   3 1.17962 1.13946  -2
   2   0  -3 1.17962 1.13946   1
   2   0  -3 1.98339 1.22748  -2
  -2   0   3 1.98339 1.22748   1
  -1   0   3 9041.32 366.916  -2
   1   0  -3 9041.32 366.916   1
   1   0  -3 9034.57 365.654  -2
  -1   0   3 9034.57 365.654   1
   0   0   3 111.768 5.02249  -2
   0   0  -3 111.768 5.02249   1
   0   0  -3 90.8369 4.78672  -2
   0   0   3 90.8369 4.78672   1
   1   0   3 2.87858 1.16347  -2
  -1   0  -3 2.87858 1.16347   1
  -1   0  -3 2.15926 1.16291  -2
   1   0   3 2.15926 1.16291   1
   2   0   3 562.515 31.4786  -2
  -2   0  -3 562.515 31.4786   1
  -2   0  -3 524.242 18.1784  -2
   2   0   3 524.242 18.1784   1
   3   0   3 348.695 20.9820  -2
  -3   0  -3 348.695 20.9820   1
  -3   0  -3 327.632 15.0340  -2
   3   0   3 327.632 15.0340   1
   4   0   3 531.655 31.7235  -2
  -4   0  -3 531.655 31.7235   1
  -4   0  -3 524.063 19.0345  -2
   4   0   3 524.063 19.0345   1
   5   0   3 36.9952 5.33811  -2
  -5   0  -3 36.9952 5.33811   1
  -5   0  -3 45.8025 3.78592  -2
   5   0   3 45.8025 3.78592   1
   6   0   3 360.249 23.9357  -2
  -6   0  -3 360.249 23.9357   1
  -6   0  -3 373.826 19.4426  -2
   6   0   3 373.826 19.4426   1
  -7   0  -3 29.8318 5.52847  -2
   7   0   3 29.8318 5.52847   1
   8   0   3 -3.5595 4.19416  -2
  -8   0  -3 -3.5595 4.19416   1
  -8   0  -3 6.61564 4.07805  -2
   8   0   3 6.61564 4.07805   1
  -9   0  -3 7.72802 5.81494  -2
   9   0   3 7.72802 5.81494   1
   9  -1  -3 0.67577 4.01239   1
   8  -1  -3 5.77339 3.60986   1
  -8   1   3 2.07328 1.80253   1
   7  -1  -3 38.1912 6.43152   1
  -7   1   3 44.3723 5.22914   1
   6  -1  -3 93.4040 9.04071   1
  -6   1   3 102.546 5.79800   1
   5  -1  -3 31.2695 4.74182   1
  -5   1   3 35.6840 3.06429   1
   4  -1  -3 97.1880 7.17112   1
  -4   1   3 99.6110 6.52875   1
   3  -1  -3 401.928 15.2593   1
  -3   1   3 399.104 15.1313   1
   2  -1  -3 1.31424 0.99235   1
  -2   1   3 1.16689 1.24847   1
   1  -1  -3 59.0333 4.26395   1
  -1   1   3 67.3887 3.55558   1
   0  -1  -3 352.763 15.6125   1
   0   1   3 353.382 15.5599   1
  -1  -1  -3 3110.06 163.453   1
   1   1   3 2959.97 119.904   1
  -2  -1  -3 404.640 22.4420   1
   2   1   3 359.264 15.3074   1
  -3  -1  -3 1141.27 63.6444   1
   3   1   3 1141.45 45.7200   1
  -4  -1  -3 377.656 22.8701   1
   4   1   3 371.629 17.3028   1
  -5  -1  -3 137.339 10.3985   1
   5   1   3 141.751 8.61580   1
  -6  -1  -3 27.7816 2.95389   1
   6   1   3 19.4939 3.72423   1
  -7  -1  -3 26.7166 3.31222   1
   7   1   3 24.4429 5.04543   1
   8   1   3 4.61435 2.50706   1
  -8  -2   4 18.8737 7.67347  -2
   9  -2  -3 18.8737 7.67347   1
   8   2  -4 12.2867 7.25611  -2
  -9   2   3 12.2867 7.25611   1
  -7  -2   4 4.56103 7.59540  -2
   8  -2  -3 4.56103 7.59540   1
   7   2  -4 -0.9553 5.69717  -2
  -8   2   3 -0.9553 5.69717   1
  -6  -2   4 101.394 14.4493  -2
   7  -2  -3 101.394 14.4493   1
   6   2  -4 116.509 9.20208  -2
  -7   2   3 116.509 9.20208   1
  -5  -2   4 73.3999 11.0966  -2
   6  -2  -3 73.3999 11.0966   1
   6  -2  -3 38.4844 9.50704   1
   5   2  -4 75.4506 5.35480  -2
  -6   2   3 75.4506 5.35480   1
  -4  -2   4 36.4623 7.26342  -2
   5  -2  -3 36.4623 7.26342   1
   5  -2  -3 31.0742 7.67523   1
   4   2  -4 36.9252 6.36376  -2
  -5   2   3 36.9252 6.36376   1
   4  -2  -3 324.966 13.9702   1
   3   2  -4 352.377 24.7724  -2
  -4   2   3 352.377 24.7724   1
   3  -2  -3 53.3162 4.19849   1
  -3   2   3 59.1703 5.20366   1
   2  -2  -3 7.28256 1.61066   1
  -2   2   3 6.24904 1.60523   1
   1  -2  -3 706.161 31.5570   1
  -1   2   3 764.787 25.7722   1
   0  -2  -3 15.5613 1.77254   1
   0   2   3 15.5178 2.26150   1
   2  -2   4 231.785 15.0160  -2
  -1  -2  -3 231.785 15.0160   1
  -1  -2  -3 277.062 18.1368   1
   1   2   3 281.764 13.1419   1
   3  -2   4 80.6276 7.30257  -2
  -2  -2  -3 80.6276 7.30257   1
   2   2   3 57.7863 3.66386   1
  -3   2  -4 80.9230 7.21181  -2
   2   2   3 80.9230 7.21181   1
   4  -2   4 195.072 13.3409  -2
  -3  -2  -3 195.072 13.3409   1
  -4   2  -4 192.592 8.91133  -2
   3   2   3 192.592 8.91133   1
   5  -2   4 8.73426 3.25721  -2
  -4  -2  -3 8.73426 3.25721   1
  -5   2  -4 8.93839 2.03472  -2
   4   2   3 8.93839 2.03472   1
   6  -2   4 41.8446 4.28524  -2
  -5  -2  -3 41.8446 4.28524   1
  -6   2  -4 38.5581 3.30434  -2
   5   2   3 38.5581 3.30434   1
  -8   2  -4 24.6847 4.62531  -2
   7   2   3 24.6847 4.62531   1
  -9   2  -4 18.9142 5.16736  -2
   8   2   3 18.9142 5.16736   1
   9  -3  -3 19.0939 5.66962   1
  -9   3   3 5.04395 4.32844   1
   8  -3  -3 12.7040 4.91379   1
  -8   3   3 10.4364 3.79193   1
   7  -3  -3 61.6199 8.19962   1
  -7   3   3 52.7641 6.35504   1
   6  -3  -3 2.89354 2.84123   1
  -6   3   3 0.12426 1.54820   1
   5  -3  -3 181.315 9.86797   1
  -5   3   3 167.624 11.1305   1
   4  -3  -3 288.635 13.1792   1
  -4   3   3 283.424 15.4443   1
   3  -3  -3 6.86954 1.89062   1
  -3   3   3 4.97888 1.82426   1
   2  -3  -3 328.933 13.7012   1
  -2   3   3 321.820 13.2907   1
   1  -3  -3 390.333 14.9512   1
  -1   3   3 403.115 15.4133   1
   0  -3  -3 1.64654 0.90932   1
   0   3   3 1.47100 1.24017   1
  -1  -3  -3 116.548 6.05851   1
   1   3   3 104.234 6.63661   1
  -2  -3  -3 174.596 12.5710   1
   2   3   3 161.165 6.64643   1
  -3  -3  -3 11.8769 3.22089   1
   3   3   3 16.3245 1.67158   1
  -4  -3  -3 1.28484 1.77724   1
   4   3   3 -1.3769 0.89252   1
   5   3   3 29.8666 2.35291   1
   6   3   3 12.5991 2.20542   1
   7   3   3 -0.3723 1.37387   1
  -7  -4   6 -2.3048 7.66808  -2
   9  -4  -3 -2.3048 7.66808   1
   7   4  -6 5.16737 8.40370  -2
  -9   4   3 5.16737 8.40370   1
  -6  -4   6 116.939 12.3322  -2
   8  -4  -3 116.939 12.3322   1
   6   4  -6 90.5621 13.6331  -2
  -8   4   3 90.5621 13.6331   1
  -5  -4   6 40.0438 8.02447  -2
   7  -4  -3 40.0438 8.02447   1
   5   4  -6 42.6528 9.60366  -2
  -7   4   3 42.6528 9.60366   1
  -4  -4   6 106.978 10.7453  -2
   6  -4  -3 106.978 10.7453   1
   4   4  -6 122.146 8.54085  -2
  -6   4   3 122.146 8.54085   1
   5  -4  -3 11.6067 5.49411   1
   3   4  -6 121.775 8.04850  -2
  -5   4   3 121.775 8.04850   1
   4  -4  -3 79.5650 10.7764   1
   2   4  -6 103.318 8.91560  -2
  -4   4   3 103.318 8.91560   1
   3  -4  -3 29.0425 5.90629   1
  -3   4   3 24.1256 5.66003   1
   1   4  -6 26.7975 6.88626  -2
  -3   4   3 26.7975 6.88626   1
   0  -4   6 689.260 46.4110  -2
   2  -4  -3 689.260 46.4110   1
   0   4  -6 731.706 45.3818  -2
  -2   4   3 731.706 45.3818   1
  -2   4   3 239.107 18.7135   1
   1  -4   6 370.974 24.9193  -2
   1  -4  -3 370.974 24.9193   1
  -1   4  -6 348.737 17.6492  -2
  -1   4   3 348.737 17.6492   1
   2  -4   6 49.9260 6.27595  -2
   0  -4  -3 49.9260 6.27595   1
  -2   4  -6 73.6094 5.35028  -2
   0   4   3 73.6094 5.35028   1
   3  -4   6 103.827 8.30943  -2
  -1  -4  -3 103.827 8.30943   1
  -3   4  -6 107.937 6.89960  -2
   1   4   3 107.937 6.89960   1
   2   4   3 0.96088 1.23607   1
  -4   4  -6 -0.6476 3.59601  -2
   2   4   3 -0.6476 3.59601   1
   3   4   3 87.7487 6.16685   1
  -5   4  -6 101.854 9.52841  -2
   3   4   3 101.854 9.52841   1
  -6   4  -6 72.2624 7.31912  -2
   4   4   3 72.2624 7.31912   1
  -7   4  -6 35.3084 4.08494  -2
   5   4   3 35.3084 4.08494   1
  -8   4  -6 3.36766 5.27123  -2
   6   4   3 3.36766 5.27123   1
  -9   4  -6 7.16115 6.90051  -2
   7   4   3 7.16115 6.90051   1
   9  -5  -3 8.40350 5.61175   1
  -9   5   3 -2.5110 4.76077   1
   8  -5  -3 11.4066 5.07776   1
   7  -5  -3 3.08356 3.12995   1
  -7   5   3 3.23607 2.53095   1
   6  -5  -3 72.9889 9.07036   1
  -6   5   3 74.3350 8.10072   1
   5  -5  -3 324.367 13.9313   1
  -5   5   3 337.380 15.8904   1
   4  -5  -3 69.8126 5.23134   1
  -4   5   3 71.8613 7.41052   1
   3  -5  -3 58.9287 4.48414   1
  -3   5   3 60.0860 6.76449   1
   2  -5  -3 362.229 15.4462   1
  -2   5   3 363.310 15.5921   1
   1  -5  -3 53.1790 4.40366   1
  -1   5   3 53.3297 4.31268   1
   0  -5  -3 20.2848 3.35018   1
   0   5   3 23.1760 2.76228   1
  -1  -5  -3 12.1017 2.50700   1
   1   5   3 11.9937 2.01103   1
  -2  -5  -3 49.5331 4.75408   1
   2   5   3 47.5297 4.30959   1
   4   5   3 37.9039 4.18304   1
   5   5   3 88.2468 3.85904   1
   6   5   3 4.78464 3.38430   1
  -6  -6   7 3.07856 12.2026  -2
   9  -6  -3 3.07856 12.2026   1
   6   6  -7 5.25162 5.38927  -2
  -9   6   3 5.25162 5.38927   1
  -5  -6   7 8.55424 9.11455  -2
   8  -6  -3 8.55424 9.11455   1
   5   6  -7 -4.8504 7.20994  -2
  -8   6   3 -4.8504 7.20994   1
  -4  -6   7 98.8181 17.1801  -2
   7  -6  -3 98.8181 17.1801   1
   4   6  -7 120.639 11.5249  -2
  -7   6   3 120.639 11.5249   1
  -3  -6   7 91.7896 14.4599  -2
   6  -6  -3 91.7896 14.4599   1
   3   6  -7 89.6049 9.82077  -2
  -6   6   3 89.6049 9.82077   1
  -2  -6   7 77.8208 12.3699  -2
   5  -6  -3 77.8208 12.3699   1
   2   6  -7 82.1514 9.06348  -2
  -5   6   3 82.1514 9.06348   1
  -1  -6   7 56.6553 9.54665  -2
   4  -6  -3 56.6553 9.54665   1
   1   6  -7 59.2052 10.9391  -2
  -4   6   3 59.2052 10.9391   1
   0  -6   7 217.946 18.7763  -2
   3  -6  -3 217.946 18.7763   1
   0   6  -7 189.083 19.4859  -2
  -3   6   3 189.083 19.4859   1
   1  -6   7 233.924 11.5645  -2
   2  -6  -3 233.924 11.5645   1
  -1   6  -7 222.042 20.6535  -2
  -2   6   3 222.042 20.6535   1
   2  -6   7 214.569 13.3787  -2
   1  -6  -3 214.569 13.3787   1
  -2   6  -7 211.640 12.5289  -2
  -1   6   3 211.640 12.5289   1
   3  -6   7 402.316 20.2237  -2
   0  -6  -3 402.316 20.2237   1
  -3   6  -7 394.041 19.4192  -2
   0   6   3 394.041 19.4192   1
   4  -6   7 0.88100 2.77358  -2
  -1  -6  -3 0.88100 2.77358   1
  -4   6  -7 3.42755 1.89237  -2
   1   6   3 3.42755 1.89237   1
   5  -6   7 145.623 10.5302  -2
  -2  -6  -3 145.623 10.5302   1
  -5   6  -7 138.168 8.23910  -2
   2   6   3 138.168 8.23910   1
  -6   6  -7 29.9427 3.58544  -2
   3   6   3 29.9427 3.58544   1
  -7   6  -7 5.00007 2.29012  -2
   4   6   3 5.00007 2.29012   1
  -8   6  -7 2.68219 3.64189  -2
   5   6   3 2.68219 3.64189   1
   8  -7  -3 1.62863 4.11362   1
  -8   7   3 0.16822 6.86039   1
   7  -7  -3 1.86680 3.90408   1
  -7   7   3 5.50694 4.45172   1
   6  -7  -3 76.6330 9.85879   1
  -6   7   3 91.8766 10.5991   1
   5  -7  -3 83.9801 8.02247   1
  -5   7   3 94.9308 9.98211   1
   4  -7  -3 61.7469 10.1532   1
  -4   7   3 64.5286 7.81518   1
   3  -7  -3 14.3157 3.47577   1
  -3   7   3 22.7558 4.96694   1
   2  -7  -3 1.68284 1.65911   1
  -2   7   3 0.07988 2.22456   1
   1  -7  -3 24.8624 4.45972   1
  -1   7   3 10.5151 3.99814   1
   0  -7  -3 18.4192 3.94578   1
   0   7   3 16.2254 4.60452   1
  -1  -7  -3 145.887 9.66843   1
   1   7   3 126.379 11.0682   1
  -2  -7  -3 11.3795 2.96032   1
   2   7   3 12.4288 4.20449   1
   3   7   3 5.72564 2.54229   1
   4   7   3 66.6593 6.83803   1
  -3  -8   8 79.4579 17.4026  -2
   7  -8  -3 79.4579 17.4026   1
  -2  -8   8 41.0911 13.4630  -2
   6  -8  -3 41.0911 13.4630   1
   2   8  -8 53.3285 16.7434  -2
  -6   8   3 53.3285 16.7434   1
  -1  -8   8 44.2485 11.8261  -2
   5  -8  -3 44.2485 11.8261   1
   1   8  -8 54.2131 10.1986  -2
  -5   8   3 54.2131 10.1986   1
   0  -8   8 91.2141 10.5616  -2
   4  -8  -3 91.2141 10.5616   1
   0   8  -8 101.016 16.4332  -2
  -4   8   3 101.016 16.4332   1
   1  -8   8 7.98249 5.93220  -2
   3  -8  -3 7.98249 5.93220   1
  -1   8  -8 17.2224 9.25886  -2
  -3   8   3 17.2224 9.25886   1
   2  -8  -3 20.7346 4.79548   1
   2  -8   8 16.1572 10.1936  -2
   2  -8  -3 16.1572 10.1936   1
  -2   8  -8 24.1167 5.96458  -2
  -2   8   3 24.1167 5.96458   1
   3  -8   8 329.583 26.1951  -2
   1  -8  -3 329.583 26.1951   1
  -3   8  -8 330.629 28.6067  -2
  -1   8   3 330.629 28.6067   1
   4  -8   8 61.8825 9.68940  -2
   0  -8  -3 61.8825 9.68940   1
  -4   8  -8 33.9410 7.38243  -2
   0   8   3 33.9410 7.38243   1
  -5   8  -8 32.9275 7.18612  -2
   1   8   3 32.9275 7.18612   1
  -6   8  -8 61.1782 8.19612  -2
   2   8   3 61.1782 8.19612   1
   6  -9  -3 35.5330 11.7590   1
  -6   9   3 23.2964 7.30716   1
   5  -9  -3 -0.4054 5.36875   1
  -5   9   3 0.69782 5.35161   1
   4  -9  -3 24.4340 7.72815   1
  -4   9   3 18.8938 6.39585   1
   3  -9  -3 4.02310 2.91790   1
  -3   9   3 1.42818 4.03867   1
  -2   9   3 29.2511 6.84105   1
   1  -9  -3 -1.8717 4.65003   1
  -1   9   3 12.0386 4.29358   1
   0  -9  -3 1.05782 3.56654   1
   0   9   3 6.81066 4.08600   1
  -3  10  -3 13.3371 8.18309  -2
  -2  10  -4 13.3371 8.18309   1
  -2  10  -3 21.4319 9.76467  -2
  -3  10  -4 21.4319 9.76467   1
   1   9  -4 10.7671 2.92770   1
  -1  -9   4 -1.8211 5.58269   1
   0   9  -4 5.83590 2.84901   1
   0  -9   4 4.29346 5.11512   1
  -1   9  -4 60.4793 5.77365   1
   1  -9   4 64.7860 12.1847   1
  -2   9  -4 32.9371 5.36652   1
   2  -9   4 34.0649 15.6413   1
  -3   9  -4 84.6375 9.86338   1
  -4   9  -4 -2.2110 5.28069   1
   4  -9   4 4.96783 3.52050   1
  -5   9  -4 1.66676 4.59842   1
   5  -9   4 5.97106 4.38496   1
  -6   9  -4 -6.8509 11.8851   1
   6  -9   4 -2.9256 4.02836   1
  -7   8  -1 77.9718 7.24715  -2
   3   8  -4 77.9718 7.24715   1
   7  -8   1 55.3575 12.0007  -2
  -3  -8   4 55.3575 12.0007   1
  -6   8  -1 94.2677 8.91150  -2
   2   8  -4 94.2677 8.91150   1
   6  -8   1 86.0723 12.6047  -2
  -2  -8   4 86.0723 12.6047   1
  -5   8  -1 34.0541 6.22479  -2
   1   8  -4 34.0541 6.22479   1
   5  -8   1 14.4992 8.50125  -2
  -1  -8   4 14.4992 8.50125   1
  -4   8  -1 134.431 9.51734  -2
   0   8  -4 134.431 9.51734   1
  -3   8  -1 33.3642 5.96654  -2
  -1   8  -4 33.3642 5.96654   1
  -2   8  -1 22.4955 7.19233  -2
  -2   8  -4 22.4955 7.19233   1
  -1   8  -1 54.8384 12.3605  -2
  -3   8  -4 54.8384 12.3605   1
   1  -8   1 52.0636 13.2023  -2
   3  -8   4 52.0636 13.2023   1
   0   8  -1 34.1614 7.86329  -2
  -4   8  -4 34.1614 7.86329   1
   0  -8   1 47.2071 9.00469  -2
   4  -8   4 47.2071 9.00469   1
   1   8  -1 23.5820 11.6716  -2
  -5   8  -4 23.5820 11.6716   1
  -1  -8   1 22.2519 9.15009  -2
   5  -8   4 22.2519 9.15009   1
  -2  -8   1 96.0466 16.2760  -2
   6  -8   4 96.0466 16.2760   1
  -3  -8   1 13.0798 12.3155  -2
   7  -8   4 13.0798 12.3155   1
   5   7  -4 6.66355 3.09809   1
   4   7  -4 7.68758 1.45596   1
   3   7  -4 2.96679 1.50169   1
  -3  -7   4 2.48436 3.05066   1
   2   7  -4 1.42239 1.46656   1
  -2  -7   4 1.11382 2.33967   1
   1   7  -4 5.24247 1.90720   1
  -1  -7   4 0.49885 2.85397   1
   0   7  -4 34.2057 3.94266   1
   0  -7   4 26.3966 6.57027   1
  -1   7  -4 108.582 6.71940   1
   1  -7   4 117.542 13.5143   1
  -2   7  -4 86.8822 6.02002   1
   2  -7   4 78.1612 6.44177   1
  -3   7  -4 2.95120 1.85158   1
   3  -7   4 3.07964 2.00516   1
  -4   7  -4 9.04205 3.53629   1
   4  -7   4 7.70616 3.49655   1
  -5   7  -4 0.14603 2.22096   1
   5  -7   4 0.04953 2.72247   1
  -6   7  -4 -2.6906 5.73510   1
   6  -7   4 7.66184 5.69626   1
  -7   7  -4 14.2735 4.85837   1
   7  -7   4 6.06387 4.20779   1
  -8   7  -4 -0.2433 6.88517   1
   8  -7   4 44.1829 8.55908   1
  -9   6   0 -0.3416 4.56223  -2
   6   6  -4 -0.3416 4.56223   1
  -8   6   0 2.22754 2.05338  -2
   5   6  -4 2.22754 2.05338   1
  -7   6   0 119.158 6.72047  -2
   4   6  -4 119.158 6.72047   1
  -6   6   0 203.367 9.45130  -2
   3   6  -4 203.367 9.45130   1
   6  -6   0 251.428 18.9635  -2
  -3  -6   4 251.428 18.9635   1
  -5   6   0 190.441 9.36915  -2
   2   6  -4 190.441 9.36915   1
   5  -6   0 197.536 16.8999  -2
  -2  -6   4 197.536 16.8999   1
  -4   6   0 41.3815 5.20609  -2
   1   6  -4 41.3815 5.20609   1
   4  -6   0 43.7874 7.16320  -2
  -1  -6   4 43.7874 7.16320   1
  -3   6   0 187.426 9.81957  -2
   0   6  -4 187.426 9.81957   1
   3  -6   0 184.825 16.6793  -2
   0  -6   4 184.825 16.6793   1
  -2   6   0 275.298 13.2997  -2
  -1   6  -4 275.298 13.2997   1
   2  -6   0 283.746 14.1964  -2
   1  -6   4 283.746 14.1964   1
  -1   6   0 56.7763 4.70512  -2
  -2   6  -4 56.7763 4.70512   1
   1  -6   0 54.2090 5.34271  -2
   2  -6   4 54.2090 5.34271   1
   0   6   0 425.566 18.9317  -2
  -3   6  -4 425.566 18.9317   1
   0  -6   0 439.111 22.6794  -2
   3  -6   4 439.111 22.6794   1
   1   6   0 135.386 9.06230  -2
  -4   6  -4 135.386 9.06230   1
  -1  -6   0 118.804 14.2700  -2
   4  -6   4 118.804 14.2700   1
   2   6   0 108.126 8.46904  -2
  -5   6  -4 108.126 8.46904   1
  -2  -6   0 106.587 14.2374  -2
   5  -6   4 106.587 14.2374   1
   3   6   0 128.933 9.65512  -2
  -6   6  -4 128.933 9.65512   1
  -3  -6   0 138.054 12.4639  -2
   6  -6   4 138.054 12.4639   1
   4   6   0 68.9710 9.69072  -2
  -7   6  -4 68.9710 9.69072   1
  -4  -6   0 85.6696 10.8045  -2
   7  -6   4 85.6696 10.8045   1
   5   6   0 5.56431 7.94841  -2
  -8   6  -4 5.56431 7.94841   1
  -5  -6   0 5.88400 6.22043  -2
   8  -6   4 5.88400 6.22043   1
   6   5  -4 10.3625 2.79676   1
   5   5  -4 30.5075 3.67101   1
   4   5  -4 176.768 10.3099   1
   3   5  -4 2.79350 0.91354   1
  -3  -5   4 6.93601 4.80953   1
   2   5  -4 12.2692 1.91286   1
  -2  -5   4 7.50092 3.64334   1
   1   5  -4 5.63806 1.47456   1
  -1  -5   4 9.83231 3.56028   1
   0   5  -4 20.0096 2.47275   1
   0  -5   4 24.0725 5.33557   1
  -1   5  -4 227.300 10.7620   1
   1  -5   4 231.066 10.1647   1
  -2   5  -4 258.192 10.5730   1
   2  -5   4 267.299 14.9814   1
  -3   5  -4 14.2629 2.43334   1
   3  -5   4 17.2400 4.01009   1
  -4   5  -4 14.2659 3.17295   1
   4  -5   4 9.37386 3.06207   1
  -5   5  -4 1.75422 2.09805   1
   5  -5   4 2.50297 2.13231   1
  -6   5  -4 2.13153 2.08753   1
   6  -5   4 4.48644 2.59738   1
  -7   5  -4 73.6757 7.02770   1
   7  -5   4 70.4947 7.69687   1
  -8   5  -4 -0.8745 3.82967   1
   8  -5   4 7.69031 4.58052   1
   9  -5   4 3.49964 4.94267   1
  -9   4   1 12.9442 5.88466  -2
   7   4  -4 12.9442 5.88466   1
  -8   4   1 13.4026 3.89937  -2
   6   4  -4 13.4026 3.89937   1
  -7   4   1 95.4383 6.52461  -2
   5   4  -4 95.4383 6.52461   1
  -6   4   1 137.919 7.50491  -2
   4   4  -4 137.919 7.50491   1
  -5   4   1 3.26431 1.40267  -2
   3   4  -4 3.26431 1.40267   1
  -4   4   1 108.935 7.10324  -2
   2   4  -4 108.935 7.10324   1
   2   4  -4 49.5420 4.37033   1
   4  -4  -1 114.066 10.8534  -2
  -2  -4   4 114.066 10.8534   1
  -3   4   1 46.8078 4.71062  -2
   1   4  -4 46.8078 4.71062   1
   3  -4  -1 50.2642 7.13323  -2
  -1  -4   4 50.2642 7.13323   1
   0   4  -4 39.6029 3.39255   1
   2  -4  -1 68.2410 8.34876  -2
   0  -4   4 68.2410 8.34876   1
   0  -4   4 32.4693 3.08529   1
  -1   4  -4 1561.51 53.5949   1
   1  -4   4 1612.47 91.3872   1
  -2   4  -4 145.179 7.81823   1
   2  -4   4 143.602 9.49265   1
  -3   4  -4 35.1266 6.23227   1
   1   4   1 317.498 24.3196  -2
  -3   4  -4 317.498 24.3196   1
  -1  -4  -1 317.796 24.1235  -2
   3  -4   4 317.796 24.1235   1
   3  -4   4 22.2448 5.57292   1
   2   4   1 25.8149 7.16631  -2
  -4   4  -4 25.8149 7.16631   1
  -4   4  -4 3.62113 2.87295   1
   4  -4   4 2.81997 2.85116   1
  -2  -4  -1 25.3560 6.90519  -2
   4  -4   4 25.3560 6.90519   1
   3   4   1 4.96333 3.99502  -2
  -5   4  -4 4.96333 3.99502   1
  -3  -4  -1 10.9170 6.88019  -2
   5  -4   4 10.9170 6.88019   1
   4   4   1 2.49978 6.75963  -2
  -6   4  -4 2.49978 6.75963   1
  -4  -4  -1 13.2673 7.67736  -2
   6  -4   4 13.2673 7.67736   1
  -5  -4  -1 56.7240 8.72515  -2
   7  -4   4 56.7240 8.72515   1
  -6  -4  -1 16.7938 7.72926  -2
   8  -4   4 16.7938 7.72926   1
  -7  -4  -1 -3.1793 7.39944  -2
   9  -4   4 -3.1793 7.39944   1
   8   3  -4 -0.9405 2.77608   1
   7   3  -4 94.3896 7.58558   1
   6   3  -4 52.6489 5.11261   1
   5   3  -4 200.223 9.98554   1
   4   3  -4 88.9980 5.46806   1
   3   3  -4 139.175 4.92938   1
   2   3  -4 8.14812 1.20256   1
  -2  -3   4 6.36685 2.74710   1
   1   3  -4 197.272 6.75280   1
  -1  -3   4 182.096 9.43177   1
   0   3  -4 829.807 27.7654   1
   0  -3   4 813.700 27.8953   1
  -1   3  -4 221.104 9.32735   1
   1  -3   4 210.396 9.15900   1
  -2   3  -4 93.4344 5.63755   1
   2  -3   4 95.4958 5.62717   1
  -3   3  -4 42.4379 3.72081   1
   3  -3   4 37.2426 3.72620   1
  -4   3  -4 9.68322 3.69137   1
   4  -3   4 10.3975 2.28896   1
  -5   3  -4 3.42834 1.79044   1
   5  -3   4 4.98488 2.00468   1
  -6   3  -4 12.3555 3.23756   1
   6  -3   4 8.38098 3.44559   1
  -7   3  -4 24.2242 4.52678   1
   7  -3   4 24.7358 5.22841   1
  -8   3  -4 1.52330 3.93134   1
   8  -3   4 -1.9185 3.19510   1
  -9   3  -4 10.0773 6.35597   1
   9  -3   4 0.50899 4.04646   1
  -9   2   3 3.37981 4.43803  -2
   8   2  -4 3.37981 4.43803   1
  -8   2   3 9.66421 4.42825  -2
   7   2  -4 9.66421 4.42825   1
  -7   2   3 128.975 8.20783  -2
   6   2  -4 128.975 8.20783   1
  -6   2   3 115.915 7.19189  -2
   5   2  -4 115.915 7.19189   1
   4   2  -4 26.0556 3.53172   1
  -5   2   3 47.2045 7.14445  -2
   4   2  -4 47.2045 7.14445   1
   3   2  -4 52.5373 2.63384   1
  -4   2   3 237.076 15.4564  -2
   3   2  -4 237.076 15.4564   1
  -3   2   3 369.033 16.2995  -2
   2   2  -4 369.033 16.2995   1
   2   2  -4 297.508 20.3887   1
  -2  -2   4 295.952 13.3552   1
   3  -2  -3 377.261 23.9857  -2
  -2  -2   4 377.261 23.9857   1
   1   2  -4 17.5747 1.58708   1
  -2   2   3 24.5383 4.67838  -2
   1   2  -4 24.5383 4.67838   1
   2  -2  -3 26.1835 4.61819  -2
  -1  -2   4 26.1835 4.61819   1
  -1  -2   4 19.4764 2.26911   1
   0   2  -4 7408.74 382.329   1
   0  -2   4 7005.68 382.416   1
  -1   2  -4 12.0043 1.95033   1
   1  -2   4 7.72224 1.62873   1
  -2   2  -4 49.8218 3.58298   1
   2  -2   4 54.7696 3.76571   1
  -3   2  -4 9.26746 2.19675   1
  -2  -2  -3 66.6386 5.87804  -2
   3  -2   4 66.6386 5.87804   1
   3  -2   4 7.72111 3.08959   1
  -4   2  -4 8.80679 3.32478   1
   3   2   3 142.671 12.5289  -2
  -4   2  -4 142.671 12.5289   1
   4  -2   4 6.18404 3.03063   1
  -3  -2  -3 131.710 9.23409  -2
   4  -2   4 131.710 9.23409   1
   4   2   3 9.36922 3.42763  -2
  -5   2  -4 9.36922 3.42763   1
  -4  -2  -3 8.39634 4.05920  -2
   5  -2   4 8.39634 4.05920   1
   5  -2   4 11.7847 4.47087   1
   5   2   3 66.6696 11.1219  -2
  -6   2  -4 66.6696 11.1219   1
   6  -2   4 46.9804 8.21477   1
  -5  -2  -3 55.8947 10.4392  -2
   6  -2   4 55.8947 10.4392   1
  -6  -2  -3 4.36439 7.55984  -2
   7  -2   4 4.36439 7.55984   1
  -7  -2  -3 23.2390 10.1402  -2
   8  -2   4 23.2390 10.1402   1
  -8  -2  -3 12.9246 8.36516  -2
   9  -2   4 12.9246 8.36516   1
   9   1  -4 1.32238 3.34638   1
   8   1  -4 61.0314 7.42373   1
   7   1  -4 13.9341 3.24076   1
   6   1  -4 6.27226 2.32105   1
   5   1  -4 180.027 9.28289   1
   4   1  -4 39.8811 3.53167   1
  -4  -1   4 38.0110 1.74419   1
   3   1  -4 0.67534 0.68163   1
  -3  -1   4 2.16488 1.06787   1
   2   1  -4 66.5646 2.86587   1
  -2  -1   4 64.4720 4.05293   1
   1   1  -4 22.9443 1.94350   1
  -1  -1   4 21.4019 1.92559   1
   0   1  -4 539.775 15.5891   1
   0  -1   4 526.489 15.5873   1
  -1   1  -4 101.644 4.63709   1
   1  -1   4 102.141 4.66538   1
  -2   1  -4 135.193 6.19043   1
   2  -1   4 150.960 6.49955   1
  -3   1  -4 47.5934 4.24480   1
   3  -1   4 45.9863 3.96604   1
  -4   1  -4 37.6313 4.08047   1
   4  -1   4 40.5695 3.50752   1
  -5   1  -4 34.1691 4.15592   1
   5  -1   4 37.8926 3.71082   1
  -6   1  -4 62.2092 8.38960   1
   6  -1   4 58.6888 5.60176   1
  -7   1  -4 9.24671 4.17240   1
   7  -1   4 6.65066 3.10284   1
  -8   1  -4 24.6570 5.89809   1
   8  -1   4 17.9326 5.02664   1
   9  -1   4 41.0135 7.20910   1
  -9   0   4 8.24462 5.44272  -2
   9   0  -4 8.24462 5.44272   1
  -8   0   4 -2.0730 6.50428  -2
   8   0  -4 -2.0730 6.50428   1
  -7   0   4 12.3955 5.01128  -2
   7   0  -4 12.3955 5.01128   1
   7   0  -4 9.47873 1.99290  -2
  -7   0   4 9.47873 1.99290   1
  -6   0   4 142.349 11.0010  -2
   6   0  -4 142.349 11.0010   1
   6   0  -4 142.124 6.53156  -2
  -6   0   4 142.124 6.53156   1
  -5   0   4 56.8948 5.88632  -2
   5   0  -4 56.8948 5.88632   1
   5   0  -4 49.6551 3.24741  -2
  -5   0   4 49.6551 3.24741   1
  -4   0   4 47.0826 3.53798  -2
   4   0  -4 47.0826 3.53798   1
   4   0  -4 47.1820 3.79194  -2
  -4   0   4 47.1820 3.79194   1
  -3   0   4 2506.67 85.4651  -2
   3   0  -4 2506.67 85.4651   1
   3   0  -4 2740.56 85.6400  -2
  -3   0   4 2740.56 85.6400   1
  -2   0   4 883.605 30.3631  -2
   2   0  -4 883.605 30.3631   1
   2   0  -4 920.504 30.4090  -2
  -2   0   4 920.504 30.4090   1
  -1   0   4 1784.28 56.3545  -2
   1   0  -4 1784.28 56.3545   1
   1   0  -4 1595.40 69.4454  -2
  -1   0   4 1595.40 69.4454   1
   0   0   4 245.880 14.5899  -2
   0   0  -4 245.880 14.5899   1
   0   0  -4 225.766 10.2316  -2
   0   0   4 225.766 10.2316   1
   1   0   4 228.627 10.0528  -2
  -1   0  -4 228.627 10.0528   1
  -1   0  -4 220.348 9.98513  -2
   1   0   4 220.348 9.98513   1
   2   0   4 251.758 15.7190  -2
  -2   0  -4 251.758 15.7190   1
  -2   0  -4 233.707 9.04866  -2
   2   0   4 233.707 9.04866   1
   3   0   4 408.973 25.2813  -2
  -3   0  -4 408.973 25.2813   1
  -3   0  -4 410.156 14.9809  -2
   3   0   4 410.156 14.9809   1
  -4   0  -4 697.770 24.5064  -2
   4   0   4 697.770 24.5064   1
   5   0   4 583.828 36.6188  -2
  -5   0  -4 583.828 36.6188   1
  -5   0  -4 610.284 22.2391  -2
   5   0   4 610.284 22.2391   1
   6   0   4 311.656 22.4438  -2
  -6   0  -4 311.656 22.4438   1
  -6   0  -4 347.707 14.4671  -2
   6   0   4 347.707 14.4671   1
   7   0   4 5.09721 4.39431  -2
  -7   0  -4 5.09721 4.39431   1
  -7   0  -4 6.28346 3.91957  -2
   7   0   4 6.28346 3.91957   1
  -8   0  -4 4.00801 4.04232  -2
   8   0   4 4.00801 4.04232   1
  -9   0  -4 3.34128 5.70307  -2
   9   0   4 3.34128 5.70307   1
   9  -1  -4 24.8373 6.63335   1
   8  -1  -4 6.27089 4.23072   1
  -8   1   4 9.61402 2.61441   1
   7  -1  -4 22.7738 5.41113   1
  -7   1   4 11.6474 3.38452   1
   6  -1  -4 174.465 12.4122   1
  -6   1   4 162.478 8.08879   1
   5  -1  -4 15.3218 2.67847   1
  -5   1   4 15.6537 2.25251   1
   4  -1  -4 -0.2013 1.09856   1
  -4   1   4 1.74495 1.38386   1
   3  -1  -4 41.4391 3.46917   1
  -3   1   4 47.3569 3.44186   1
   2  -1  -4 0.14901 0.89058   1
  -2   1   4 0.47587 1.16733   1
   1  -1  -4 1.08441 1.29580   1
  -1   1   4 0.92020 0.91655   1
   0  -1  -4 1.79072 1.32178   1
   0   1   4 2.14110 1.30273   1
  -1  -1  -4 183.630 8.01021   1
   1   1   4 192.702 9.46425   1
  -2  -1  -4 914.712 48.4274   1
   2   1   4 820.045 33.4312   1
  -3  -1  -4 132.003 9.63094   1
   3   1   4 122.939 5.59543   1
  -4  -1  -4 162.884 11.8630   1
   4   1   4 161.873 7.30545   1
  -5  -1  -4 43.9959 5.30046   1
   5   1   4 36.8024 3.27408   1
   6   1   4 11.3023 2.18859   1
  -7  -1  -4 26.1553 3.33159   1
   7   1   4 27.2665 4.97965   1
   8   1   4 58.2275 5.22725   1
  -8  -2   5 35.6424 9.39102  -2
   9  -2  -4 35.6424 9.39102   1
   8   2  -5 37.8161 8.70397  -2
  -9   2   4 37.8161 8.70397   1
  -7  -2   5 14.4621 8.77011  -2
   8  -2  -4 14.4621 8.77011   1
   7   2  -5 -1.0548 5.71765  -2
  -8   2   4 -1.0548 5.71765   1
  -6  -2   5 47.4550 10.6374  -2
   7  -2  -4 47.4550 10.6374   1
   6   2  -5 38.4619 6.12192  -2
  -7   2   4 38.4619 6.12192   1
  -5  -2   5 65.6748 10.6736  -2
   6  -2  -4 65.6748 10.6736   1
   6  -2  -4 11.3138 5.59001   1
   5   2  -5 64.4247 6.74155  -2
  -6   2   4 64.4247 6.74155   1
   5  -2  -4 33.4874 4.95869   1
   4   2  -5 153.279 14.7386  -2
  -5   2   4 153.279 14.7386   1
   4  -2  -4 389.587 16.0972   1
   3   2  -5 397.447 27.1953  -2
  -4   2   4 397.447 27.1953   1
   3  -2  -4 6.45245 1.82024   1
  -3   2   4 4.15379 1.93484   1
   2  -2  -4 381.255 14.8066   1
  -2   2   4 382.092 14.7847   1
   1  -2  -4 848.911 36.7356   1
  -1   2   4 873.956 29.7578   1
   0  -2  -4 36.8055 3.71949   1
   0   2   4 31.5874 3.28220   1
   2  -2   5 424.007 26.3579  -2
  -1  -2  -4 424.007 26.3579   1
   1   2   4 230.518 11.5688   1
   3  -2   5 266.915 18.2205  -2
  -2  -2  -4 266.915 18.2205   1
   2   2   4 238.354 18.5023   1
  -3   2  -5 283.050 18.2321  -2
   2   2   4 283.050 18.2321   1
  -4   2  -5 92.2536 7.91835  -2
   3   2   4 92.2536 7.91835   1
   3   2   4 12.6345 0.98817   1
   5  -2   5 77.6131 7.23507  -2
  -4  -2  -4 77.6131 7.23507   1
  -5   2  -5 67.6355 3.98647  -2
   4   2   4 67.6355 3.98647   1
   4   2   4 2.91182 1.34393   1
   6  -2   5 97.3147 8.17469  -2
  -5  -2  -4 97.3147 8.17469   1
  -6   2  -5 81.4793 4.92085  -2
   5   2   4 81.4793 4.92085   1
  -7   2  -5 8.22415 4.09672  -2
   6   2   4 8.22415 4.09672   1
  -8   2  -5 3.22301 7.45306  -2
   7   2   4 3.22301 7.45306   1
  -9   2  -5 5.65449 4.58349  -2
   8   2   4 5.65449 4.58349   1
   9  -3  -4 3.62387 4.65310   1
  -9   3   4 2.84884 4.39008   1
   8  -3  -4 -1.0328 3.27068   1
  -8   3   4 -1.1180 2.80476   1
   7  -3  -4 62.4850 8.39660   1
  -7   3   4 58.4121 6.94436   1
   6  -3  -4 41.0389 6.35116   1
  -6   3   4 27.3277 3.79639   1
   5  -3  -4 0.62318 1.56912   1
  -5   3   4 1.51447 1.31459   1
   4  -3  -4 129.106 8.52759   1
  -4   3   4 130.149 7.66230   1
   3  -3  -4 17.3156 2.81920   1
  -3   3   4 20.9664 2.86317   1
   2  -3  -4 13.3264 2.32117   1
  -2   3   4 7.75441 1.92256   1
   1  -3  -4 174.407 7.96988   1
  -1   3   4 172.187 8.22653   1
   0  -3  -4 244.103 9.73315   1
   0   3   4 228.382 17.2667   1
  -1  -3  -4 630.048 26.9932   1
   1   3   4 695.279 29.0456   1
   2   3   4 47.0606 4.15615   1
  -3  -3  -4 140.306 11.5203   1
   3   3   4 147.242 8.74175   1
  -4  -3  -4 2.08214 2.24677   1
   4   3   4 3.18716 2.22634   1
   5   3   4 12.6195 1.22155   1
   6   3   4 2.37397 1.03323   1
   7   3   4 111.379 5.04289   1
  -7  -4   7 -1.1636 10.8596  -2
   9  -4  -4 -1.1636 10.8596   1
   7   4  -7 7.99772 7.88553  -2
  -9   4   4 7.99772 7.88553   1
  -6  -4   7 104.590 11.7717  -2
   8  -4  -4 104.590 11.7717   1
   6   4  -7 81.5296 10.0074  -2
  -8   4   4 81.5296 10.0074   1
  -5  -4   7 36.9496 7.50877  -2
   7  -4  -4 36.9496 7.50877   1
  -4  -4   7 243.122 25.1065  -2
   6  -4  -4 243.122 25.1065   1
   4   4  -7 231.430 12.4610  -2
  -6   4   4 231.430 12.4610   1
   5  -4  -4 58.3814 10.6280   1
   3   4  -7 121.435 10.0465  -2
  -5   4   4 121.435 10.0465   1
   4  -4  -4 45.0492 8.53584   1
   2   4  -7 310.800 17.5465  -2
  -4   4   4 310.800 17.5465   1
   3  -4  -4 71.4277 9.55601   1
   1   4  -7 97.5180 11.5581  -2
  -3   4   4 97.5180 11.5581   1
  -3   4   4 81.9007 9.93555   1
   0  -4   7 1380.57 83.4575  -2
   2  -4  -4 1380.57 83.4575   1
   0   4  -7 1312.35 57.2443  -2
  -2   4   4 1312.35 57.2443   1
   1  -4   7 267.758 19.7556  -2
   1  -4  -4 267.758 19.7556   1
  -1   4  -7 246.342 13.8062  -2
  -1   4   4 246.342 13.8062   1
   2  -4   7 434.345 20.5863  -2
   0  -4  -4 434.345 20.5863   1
  -2   4  -7 481.904 21.6471  -2
   0   4   4 481.904 21.6471   1
   3  -4   7 119.233 6.85841  -2
  -1  -4  -4 119.233 6.85841   1
  -3   4  -7 109.063 7.58001  -2
   1   4   4 109.063 7.58001   1
   4  -4   7 142.800 12.6463  -2
  -2  -4  -4 142.800 12.6463   1
  -4   4  -7 132.819 12.1814  -2
   2   4   4 132.819 12.1814   1
  -5   4  -7 15.9536 5.43203  -2
   3   4   4 15.9536 5.43203   1
  -7   4  -7 0.50213 3.16741  -2
   5   4   4 0.50213 3.16741   1
  -8   4  -7 15.3961 9.00248  -2
   6   4   4 15.3961 9.00248   1
  -9   4  -7 9.60131 7.63775  -2
   7   4   4 9.60131 7.63775   1
   9  -5  -4 7.73927 4.96085   1
   8  -5  -4 34.6701 6.98044   1
   7  -5  -4 -0.2705 3.45591   1
  -7   5   4 2.96390 2.38344   1
   6  -5  -4 49.6302 8.41312   1
  -6   5   4 53.0333 7.16782   1
   5  -5  -4 9.64934 2.69010   1
  -5   5   4 13.0308 4.06470   1
   4  -5  -4 121.903 7.19571   1
  -4   5   4 135.865 10.5295   1
   3  -5  -4 6.27223 1.79523   1
  -3   5   4 6.91455 2.06296   1
   2  -5  -4 20.3406 3.51978   1
  -2   5   4 21.9993 3.15106   1
   1  -5  -4 4.15109 1.61653   1
  -1   5   4 3.54431 1.61242   1
   0  -5  -4 260.491 13.6199   1
   0   5   4 250.036 11.4937   1
  -1  -5  -4 141.669 8.25532   1
   1   5   4 129.470 8.45556   1
   2   5   4 18.7245 3.08296   1
   3   5   4 8.21141 2.60790   1
  -4  -5  -4 5.10705 3.79523   1
   4   5   4 8.90725 2.51694   1
   5   5   4 2.84542 1.50765   1
   6   5   4 44.7754 6.09824   1
   9  -6  -4 2.37523 5.54380   1
  -5  -6   8 43.3707 13.1599  -2
   8  -6  -4 43.3707 13.1599   1
   5   6  -8 2.13522 6.45663  -2
  -8   6   4 2.13522 6.45663   1
  -4  -6   8 20.5540 10.5773  -2
   7  -6  -4 20.5540 10.5773   1
   4   6  -8 26.6806 6.56891  -2
  -7   6   4 26.6806 6.56891   1
   3   6  -8 2.34441 3.72535  -2
  -6   6   4 2.34441 3.72535   1
  -2  -6   8 210.474 22.1372  -2
   5  -6  -4 210.474 22.1372   1
   2   6  -8 234.726 15.9641  -2
  -5   6   4 234.726 15.9641   1
  -1  -6   8 28.3499 7.73494  -2
   4  -6  -4 28.3499 7.73494   1
   1   6  -8 36.2745 7.99544  -2
  -4   6   4 36.2745 7.99544   1
   0  -6   8 211.680 19.0625  -2
   3  -6  -4 211.680 19.0625   1
   0   6  -8 200.761 19.9707  -2
  -3   6   4 200.761 19.9707   1
   1  -6   8 183.142 12.2424  -2
   2  -6  -4 183.142 12.2424   1
  -1   6  -8 175.751 11.8668  -2
  -2   6   4 175.751 11.8668   1
   2  -6   8 507.508 24.5919  -2
   1  -6  -4 507.508 24.5919   1
  -2   6  -8 478.700 24.1621  -2
  -1   6   4 478.700 24.1621   1
   3  -6   8 130.081 9.17660  -2
   0  -6  -4 130.081 9.17660   1
  -3   6  -8 126.329 8.53382  -2
   0   6   4 126.329 8.53382   1
   4  -6   8 50.2760 5.82052  -2
  -1  -6  -4 50.2760 5.82052   1
  -4   6  -8 49.3731 5.74429  -2
   1   6   4 49.3731 5.74429   1
  -5   6  -8 8.51182 2.54551  -2
   2   6   4 8.51182 2.54551   1
  -6   6  -8 3.11774 2.83773  -2
   3   6   4 3.11774 2.83773   1
  -7   6  -8 -1.4611 2.34975  -2
   4   6   4 -1.4611 2.34975   1
  -8   6  -8 21.5994 2.65123  -2
   5   6   4 21.5994 2.65123   1
   8  -7  -4 5.44461 5.06154   1
   7  -7  -4 10.2919 4.94080   1
  -7   7   4 14.0093 5.51111   1
   6  -7  -4 10.8291 5.10697   1
  -6   7   4 19.9351 5.66363   1
   5  -7  -4 52.9464 6.59503   1
  -5   7   4 62.9532 8.47238   1
   4  -7  -4 0.12427 2.05240   1
  -4   7   4 -0.2007 3.94553   1
   3  -7  -4 25.9931 4.29244   1
  -3   7   4 28.2554 8.10476   1
   2  -7  -4 19.5069 3.44487   1
  -2   7   4 9.54862 3.93721   1
   1  -7  -4 1.07307 1.81402   1
  -1   7   4 6.45260 3.33737   1
   0  -7  -4 56.8262 5.98906   1
   0   7   4 52.9499 7.45197   1
  -1  -7  -4 39.5445 4.91692   1
   1   7   4 47.2578 6.58165   1
   2   7   4 31.6679 5.49484   1
   3   7   4 27.5180 4.99842   1
   4   7   4 8.34012 2.04059   1
  -3  -8   9 36.0052 14.2141  -2
   7  -8  -4 36.0052 14.2141   1
  -2  -8   9 33.2371 12.6174  -2
   6  -8  -4 33.2371 12.6174   1
  -1  -8   9 4.67213 8.57684  -2
   5  -8  -4 4.67213 8.57684   1
   1   8  -9 0.62377 7.36188  -2
  -5   8   4 0.62377 7.36188   1
   0  -8   9 12.8054 6.75923  -2
   4  -8  -4 12.8054 6.75923   1
   0   8  -9 2.04239 10.0258  -2
  -4   8   4 2.04239 10.0258   1
   1  -8   9 94.1722 12.0487  -2
   3  -8  -4 94.1722 12.0487   1
  -1   8  -9 75.4216 14.1125  -2
  -3   8   4 75.4216 14.1125   1
   2  -8  -4 11.6444 4.09161   1
   2  -8   9 12.8712 9.56337  -2
   2  -8  -4 12.8712 9.56337   1
  -2   8  -9 14.4146 9.07794  -2
  -2   8   4 14.4146 9.07794   1
   3  -8   9 139.779 15.4002  -2
   1  -8  -4 139.779 15.4002   1
  -3   8  -9 139.608 17.4526  -2
  -1   8   4 139.608 17.4526   1
   4  -8   9 21.3603 7.47856  -2
   0  -8  -4 21.3603 7.47856   1
  -4   8  -9 10.5473 8.56092  -2
   0   8   4 10.5473 8.56092   1
  -5   8  -9 64.0736 8.54678  -2
   1   8   4 64.0736 8.54678   1
  -6   8  -9 28.0008 7.47587  -2
   2   8   4 28.0008 7.47587   1
   5  -9  -4 -3.2507 5.23415   1
  -5   9   4 -7.4097 4.56628   1
   4  -9  -4 15.4697 7.08626   1
  -4   9   4 22.6167 6.58326   1
   3  -9  -4 4.13228 3.21735   1
  -3   9   4 0.06187 3.81553   1
  -2   9   4 -0.8470 4.69305   1
   1  -9  -4 8.80925 6.10963   1
  -1   9   4 12.3780 4.62298   1
   0  -9  -4 2.12835 3.44578   1
   0   9   4 3.89899 3.70865   1
  -3  10  -2 14.5912 8.48896  -2
  -2  10  -5 14.5912 8.48896   1
  -2  10  -2 44.6472 10.7239  -2
  -3  10  -5 44.6472 10.7239   1
   1   9  -5 8.18412 2.88026   1
  -1  -9   5 10.3037 5.23818   1
   0   9  -5 3.43199 2.37872   1
   0  -9   5 8.08203 4.99044   1
  -1   9  -5 0.87522 2.32057   1
   1  -9   5 2.39317 4.93167   1
  -2   9  -5 17.6118 3.56524   1
  -3   9  -5 45.0031 7.15420   1
  -4   9  -5 32.0895 9.49417   1
   4  -9   5 64.2727 7.66639   1
  -5   9  -5 -0.0203 4.40255   1
   5  -9   5 3.41107 4.02684   1
  -6   9  -5 29.8128 9.15918   1
   6  -9   5 15.2626 6.22694   1
  -7   8   0 3.08947 4.15457  -2
   3   8  -5 3.08947 4.15457   1
  -6   8   0 92.1447 8.77018  -2
   2   8  -5 92.1447 8.77018   1
  -5   8   0 41.5137 5.72184  -2
   1   8  -5 41.5137 5.72184   1
  -4   8   0 72.6280 7.08869  -2
   0   8  -5 72.6280 7.08869   1
  -3   8   0 94.0845 9.76460  -2
  -1   8  -5 94.0845 9.76460   1
  -2   8   0 6.28935 6.01955  -2
  -2   8  -5 6.28935 6.01955   1
   2  -8   5 1.20552 1.11551   1
  -1   8   0 172.272 20.7931  -2
  -3   8  -5 172.272 20.7931   1
   1  -8   0 172.688 20.1948  -2
   3  -8   5 172.688 20.1948   1
   0   8   0 117.894 16.7337  -2
  -4   8  -5 117.894 16.7337   1
   0  -8   0 133.827 14.9566  -2
   4  -8   5 133.827 14.9566   1
  -1  -8   0 24.8764 9.72094  -2
   5  -8   5 24.8764 9.72094   1
  -3  -8   0 31.3235 13.6002  -2
   7  -8   5 31.3235 13.6002   1
   5   7  -5 1.41647 2.97232   1
   4   7  -5 25.9862 2.00377   1
   3   7  -5 -1.0293 1.17715   1
  -3  -7   5 -1.5926 2.95107   1
   2   7  -5 1.98237 1.68992   1
  -2  -7   5 2.14931 3.50267   1
   1   7  -5 22.2642 3.15172   1
  -1  -7   5 24.9801 7.05490   1
   0   7  -5 9.66039 2.49078   1
   0  -7   5 10.2983 4.96951   1
  -1   7  -5 112.653 6.89544   1
   1  -7   5 104.881 13.1812   1
  -2   7  -5 26.8540 3.62142   1
   2  -7   5 28.6663 2.83369   1
  -3   7  -5 3.31640 1.87095   1
   3  -7   5 5.37866 1.92958   1
  -4   7  -5 17.5622 4.08764   1
   4  -7   5 22.8421 5.25332   1
  -5   7  -5 24.9440 4.40785   1
   5  -7   5 13.5229 4.43619   1
  -6   7  -5 65.0053 8.95831   1
   6  -7   5 53.1516 8.08825   1
   7  -7   5 1.30327 4.02591   1
  -8   7  -5 2.94710 7.09464   1
   8  -7   5 19.7333 6.88748   1
  -9   6   1 15.2203 7.40215  -2
   6   6  -5 15.2203 7.40215   1
  -8   6   1 17.6630 2.64717  -2
   5   6  -5 17.6630 2.64717   1
  -7   6   1 1.94040 1.26319  -2
   4   6  -5 1.94040 1.26319   1
  -6   6   1 25.6307 3.09998  -2
   3   6  -5 25.6307 3.09998   1
   6  -6  -1 30.7081 6.56669  -2
  -3  -6   5 30.7081 6.56669   1
  -5   6   1 49.6455 5.40102  -2
   2   6  -5 49.6455 5.40102   1
   5  -6  -1 47.3447 7.98076  -2
  -2  -6   5 47.3447 7.98076   1
  -4   6   1 104.313 8.39394  -2
   1   6  -5 104.313 8.39394   1
   4  -6  -1 108.466 12.1033  -2
  -1  -6   5 108.466 12.1033   1
  -3   6   1 114.332 7.24032  -2
   0   6  -5 114.332 7.24032   1
   3  -6  -1 106.124 12.0741  -2
   0  -6   5 106.124 12.0741   1
  -2   6   1 197.086 10.7238  -2
  -1   6  -5 197.086 10.7238   1
   2  -6  -1 216.077 11.3603  -2
   1  -6   5 216.077 11.3603   1
  -1   6   1 135.555 7.34489  -2
  -2   6  -5 135.555 7.34489   1
   1  -6  -1 124.955 9.07944  -2
   2  -6   5 124.955 9.07944   1
   0   6   1 279.519 13.6162  -2
  -3   6  -5 279.519 13.6162   1
   0  -6  -1 246.306 15.6037  -2
   3  -6   5 246.306 15.6037   1
   1   6   1 78.6699 6.99176  -2
  -4   6  -5 78.6699 6.99176   1
  -1  -6  -1 81.3088 11.4542  -2
   4  -6   5 81.3088 11.4542   1
   2   6   1 43.4808 5.60115  -2
  -5   6  -5 43.4808 5.60115   1
  -2  -6  -1 32.8103 6.60366  -2
   5  -6   5 32.8103 6.60366   1
   3   6   1 0.67472 3.62013  -2
  -6   6  -5 0.67472 3.62013   1
  -3  -6  -1 4.91265 4.60560  -2
   6  -6   5 4.91265 4.60560   1
   4   6   1 47.8636 8.45920  -2
  -7   6  -5 47.8636 8.45920   1
  -4  -6  -1 48.9912 8.33115  -2
   7  -6   5 48.9912 8.33115   1
  -5  -6  -1 83.3229 11.3165  -2
   8  -6   5 83.3229 11.3165   1
   6   5  -5 5.05398 2.14173   1
   5   5  -5 116.791 7.08496   1
   4   5  -5 23.4079 2.81875   1
   3   5  -5 0.90782 0.90344   1
  -3  -5   5 1.50598 2.28764   1
   2   5  -5 24.2017 2.50630   1
  -2  -5   5 25.5510 6.97573   1
   1   5  -5 34.1191 2.99824   1
  -1  -5   5 45.7784 6.74617   1
   0   5  -5 43.4355 3.42915   1
   0  -5   5 46.1572 7.24543   1
  -1   5  -5 69.8671 4.63849   1
   1  -5   5 67.4472 4.59302   1
  -2   5  -5 46.8426 3.86047   1
   2  -5   5 49.1085 5.55792   1
  -3   5  -5 65.9890 4.83966   1
   3  -5   5 64.9035 6.66472   1
  -4   5  -5 73.9549 6.25983   1
   4  -5   5 86.3230 8.19151   1
  -5   5  -5 130.293 8.67052   1
   5  -5   5 117.874 10.5384   1
  -6   5  -5 40.7415 6.75681   1
   6  -5   5 40.6990 7.01114   1
  -7   5  -5 66.1168 6.77764   1
   7  -5   5 64.7871 7.47822   1
   8  -5   5 64.9591 9.86529   1
  -9   5  -5 13.5445 9.83336   1
   9  -5   5 -2.3598 4.87468   1
  -9   4   2 -0.5420 4.19417  -2
   7   4  -5 -0.5420 4.19417   1
  -8   4   2 46.7593 5.33618  -2
   6   4  -5 46.7593 5.33618   1
  -7   4   2 81.7018 6.01858  -2
   5   4  -5 81.7018 6.01858   1
  -6   4   2 98.2995 6.02740  -2
   4   4  -5 98.2995 6.02740   1
  -5   4   2 7.49958 1.58808  -2
   3   4  -5 7.49958 1.58808   1
   5  -4  -2 4.17162 4.79961  -2
  -3  -4   5 4.17162 4.79961   1
   2   4  -5 20.3902 3.17686   1
  -4   4   2 80.7285 5.90722  -2
   2   4  -5 80.7285 5.90722   1
   4  -4  -2 79.9769 9.29850  -2
  -2  -4   5 79.9769 9.29850   1
   1   4  -5 22.7390 4.10715   1
  -3   4   2 149.297 9.18634  -2
   1   4  -5 149.297 9.18634   1
   3  -4  -2 165.482 13.8299  -2
  -1  -4   5 165.482 13.8299   1
  -1  -4   5 18.4748 2.20538   1
   0   4  -5 31.4192 3.63221   1
  -2   4   2 557.915 35.9112  -2
   0   4  -5 557.915 35.9112   1
   2  -4  -2 555.574 35.7400  -2
   0  -4   5 555.574 35.7400   1
   0  -4   5 28.6922 3.68368   1
  -1   4  -5 23.6942 3.46062   1
   1  -4   5 21.1223 5.25425   1
   1  -4  -2 44.5002 7.36828  -2
   1  -4   5 44.5002 7.36828   1
  -2   4  -5 234.356 13.0072   1
   2  -4   5 231.439 18.8060   1
   0  -4  -2 475.378 22.6398  -2
   2  -4   5 475.378 22.6398   1
   1   4   2 293.236 22.3782  -2
  -3   4  -5 293.236 22.3782   1
  -3   4  -5 130.923 12.6451   1
  -1  -4  -2 267.726 15.4024  -2
   3  -4   5 267.726 15.4024   1
   2   4   2 154.652 15.4282  -2
  -4   4  -5 154.652 15.4282   1
  -2  -4  -2 150.806 11.0513  -2
   4  -4   5 150.806 11.0513   1
   3   4   2 89.1687 8.24545  -2
  -5   4  -5 89.1687 8.24545   1
  -3  -4  -2 81.7501 12.1194  -2
   5  -4   5 81.7501 12.1194   1
   4   4   2 46.1720 9.81817  -2
  -6   4  -5 46.1720 9.81817   1
  -4  -4  -2 34.7787 9.66265  -2
   6  -4   5 34.7787 9.66265   1
   5   4   2 10.9504 8.01125  -2
  -7   4  -5 10.9504 8.01125   1
  -5  -4  -2 19.6743 9.05810  -2
   7  -4   5 19.6743 9.05810   1
  -6  -4  -2 -1.2705 6.79979  -2
   8  -4   5 -1.2705 6.79979   1
  -7  -4  -2 4.31193 8.08514  -2
   9  -4   5 4.31193 8.08514   1
   8   3  -5 -0.8467 2.43066   1
   7   3  -5 11.1912 3.43219   1
   6   3  -5 67.7237 5.89993   1
   5   3  -5 -0.6143 1.45235   1
   4   3  -5 8.02277 1.87296   1
   3   3  -5 114.664 4.07426   1
   2   3  -5 3.46326 1.07286   1
  -2  -3   5 3.12609 1.14381   1
   1   3  -5 780.560 22.9367   1
  -1  -3   5 768.423 26.7738   1
   0   3  -5 105.652 5.35146   1
   0  -3   5 104.817 5.17051   1
  -1   3  -5 160.523 7.55317   1
   1  -3   5 147.333 7.20545   1
  -2   3  -5 76.7197 4.90593   1
   2  -3   5 73.6452 4.92460   1
  -3   3  -5 1.25879 1.25461   1
   3  -3   5 2.68098 1.48707   1
  -4   3  -5 87.6878 7.14726   1
   4  -3   5 87.9223 6.08421   1
  -5   3  -5 167.358 11.3354   1
   5  -3   5 178.832 9.76873   1
  -6   3  -5 161.314 11.3202   1
   6  -3   5 155.592 11.9598   1
  -7   3  -5 89.2498 8.34694   1
   7  -3   5 67.7488 8.27291   1
   8  -3   5 3.01732 3.70026   1
  -9   3  -5 -1.0506 5.82343   1
   9  -3   5 -0.9469 3.64373   1
  -9   2   4 25.8633 8.08766  -2
   8   2  -5 25.8633 8.08766   1
  -8   2   4 2.38970 3.97644  -2
   7   2  -5 2.38970 3.97644   1
  -7   2   4 45.7065 5.15097  -2
   6   2  -5 45.7065 5.15097   1
  -6   2   4 90.6014 6.16123  -2
   5   2  -5 90.6014 6.16123   1
  -5   2   4 181.134 15.4589  -2
   4   2  -5 181.134 15.4589   1
   4   2  -5 164.004 9.79703   1
  -4   2   4 348.344 14.9404  -2
   3   2  -5 348.344 14.9404   1
   3   2  -5 52.1398 4.10564   1
   4  -2  -4 285.772 19.3299  -2
  -3  -2   5 285.772 19.3299   1
   2   2  -5 523.712 22.1978   1
  -3   2   4 577.982 23.6118  -2
   2   2  -5 577.982 23.6118   1
   3  -2  -4 533.355 23.4275  -2
  -2  -2   5 533.355 23.4275   1
  -2  -2   5 528.660 34.2504   1
  -2   2   4 310.120 21.1590  -2
   1   2  -5 310.120 21.1590   1
   1   2  -5 19.7679 1.57184   1
  -1  -2   5 20.9316 2.52878   1
   2  -2  -4 320.684 21.1324  -2
  -1  -2   5 320.684 21.1324   1
   0   2  -5 17.8678 1.68576   1
   0  -2   5 20.2420 1.79913   1
  -1   2  -5 406.463 14.6317   1
   1  -2   5 399.798 14.6713   1
  -2   2  -5 286.297 11.3500   1
   2  -2   5 287.358 13.9867   1
  -1  -2  -4 396.428 26.2807  -2
   2  -2   5 396.428 26.2807   1
   2   2   4 203.198 15.7316  -2
  -3   2  -5 203.198 15.7316   1
  -3   2  -5 23.0886 4.82439   1
  -2  -2  -4 186.548 15.8328  -2
   3  -2   5 186.548 15.8328   1
   3   2   4 119.471 11.2561  -2
  -4   2  -5 119.471 11.2561   1
   4  -2   5 95.0439 10.2308   1
  -3  -2  -4 107.792 8.37577  -2
   4  -2   5 107.792 8.37577   1
   4   2   4 100.589 8.27873  -2
  -5   2  -5 100.589 8.27873   1
   5  -2   5 93.3994 10.9056   1
  -4  -2  -4 114.742 8.94002  -2
   5  -2   5 114.742 8.94002   1
  -5  -2  -4 109.875 9.46040  -2
   6  -2   5 109.875 9.46040   1
   6  -2   5 101.562 12.2062   1
  -6  -2  -4 0.69831 6.62229  -2
   7  -2   5 0.69831 6.62229   1
  -7  -2  -4 5.46824 8.88540  -2
   8  -2   5 5.46824 8.88540   1
  -8  -2  -4 10.8587 8.51641  -2
   9  -2   5 10.8587 8.51641   1
   9   1  -5 3.06641 3.25936   1
   8   1  -5 23.4064 4.88480   1
   7   1  -5 4.67326 2.51405   1
   6   1  -5 8.07102 2.54902   1
   5   1  -5 0.85967 1.35821   1
   4   1  -5 86.6436 4.16298   1
  -4  -1   5 93.8487 6.19732   1
   3   1  -5 29.5240 2.13445   1
  -3  -1   5 30.6475 2.88787   1
   2   1  -5 141.486 5.10882   1
  -2  -1   5 148.516 7.62788   1
   1   1  -5 16.0968 1.98124   1
  -1  -1   5 17.0638 2.66588   1
   0   1  -5 94.3752 4.63745   1
   0  -1   5 91.5660 3.71608   1
  -1   1  -5 3.64932 1.06573   1
   1  -1   5 2.58275 1.02928   1
  -2   1  -5 83.0981 4.49573   1
   2  -1   5 89.5079 4.70870   1
  -3   1  -5 267.327 13.1265   1
   3  -1   5 255.472 10.7643   1
  -4   1  -5 262.084 14.1855   1
   4  -1   5 258.410 11.3037   1
  -5   1  -5 33.3500 5.32417   1
   5  -1   5 30.7135 3.47295   1
   6  -1   5 28.3975 4.14793   1
  -7   1  -5 165.319 14.4763   1
   7  -1   5 127.600 10.8539   1
  -8   1  -5 5.62261 4.20830   1
   8  -1   5 2.50113 3.02547   1
  -9   1  -5 -6.9941 6.56618   1
   9  -1   5 6.23354 4.98744   1
  -9   0   5 1.13008 4.60439  -2
   9   0  -5 1.13008 4.60439   1
  -8   0   5 6.92561 5.18649  -2
   8   0  -5 6.92561 5.18649   1
  -7   0   5 1.63981 3.97754  -2
   7   0  -5 1.63981 3.97754   1
   7   0  -5 2.47975 2.82186  -2
  -7   0   5 2.47975 2.82186   1
  -6   0   5 270.282 15.9111  -2
   6   0  -5 270.282 15.9111   1
   6   0  -5 238.285 11.6339  -2
  -6   0   5 238.285 11.6339   1
  -5   0   5 36.2894 4.81023  -2
   5   0  -5 36.2894 4.81023   1
   5   0  -5 43.9209 3.06636  -2
  -5   0   5 43.9209 3.06636   1
  -4   0   5 307.446 12.3758  -2
   4   0  -5 307.446 12.3758   1
   4   0  -5 301.438 12.1376  -2
  -4   0   5 301.438 12.1376   1
  -3   0   5 8.51198 1.66374  -2
   3   0  -5 8.51198 1.66374   1
   3   0  -5 8.18604 1.68745  -2
  -3   0   5 8.18604 1.68745   1
  -2   0   5 15.0043 1.77398  -2
   2   0  -5 15.0043 1.77398   1
   2   0  -5 17.2785 1.82964  -2
  -2   0   5 17.2785 1.82964   1
  -1   0   5 95.0031 4.62789  -2
   1   0  -5 95.0031 4.62789   1
   1   0  -5 102.270 4.59269  -2
  -1   0   5 102.270 4.59269   1
   0   0   5 312.119 13.8006  -2
   0   0  -5 312.119 13.8006   1
   0   0  -5 320.321 13.7831  -2
   0   0   5 320.321 13.7831   1
   1   0   5 2663.87 102.286  -2
  -1   0  -5 2663.87 102.286   1
  -1   0  -5 2569.06 102.072  -2
   1   0   5 2569.06 102.072   1
   2   0   5 854.939 33.5070  -2
  -2   0  -5 854.939 33.5070   1
  -2   0  -5 795.798 27.2825  -2
   2   0   5 795.798 27.2825   1
   3   0   5 1258.62 69.0824  -2
  -3   0  -5 1258.62 69.0824   1
  -3   0  -5 1192.91 39.9066  -2
   3   0   5 1192.91 39.9066   1
  -4   0  -5 0.04201 1.39205  -2
   4   0   5 0.04201 1.39205   1
   5   0   5 8.04247 4.04560  -2
  -5   0  -5 8.04247 4.04560   1
  -5   0  -5 18.8252 2.80671  -2
   5   0   5 18.8252 2.80671   1
  -6   0  -5 69.5584 5.35913  -2
   6   0   5 69.5584 5.35913   1
   7   0   5 59.2042 8.24227  -2
  -7   0  -5 59.2042 8.24227   1
  -7   0  -5 59.1015 7.10883  -2
   7   0   5 59.1015 7.10883   1
  -8   0  -5 185.710 13.3242  -2
   8   0   5 185.710 13.3242   1
   9  -1  -5 5.10832 4.07518   1
   8  -1  -5 18.0878 5.67380   1
  -8   1   5 5.96665 2.13304   1
   7  -1  -5 4.14157 3.04755   1
  -7   1   5 1.36880 1.92694   1
   6  -1  -5 41.7154 5.92190   1
  -6   1   5 36.8317 3.58934   1
   5  -1  -5 118.311 7.04135   1
  -5   1   5 126.200 7.95761   1
   4  -1  -5 13.2929 2.26390   1
  -4   1   5 14.9693 2.34778   1
   3  -1  -5 100.137 5.78071   1
  -3   1   5 112.438 7.38693   1
   2  -1  -5 100.623 5.30962   1
  -2   1   5 101.538 5.28379   1
   1  -1  -5 7.69347 1.98577   1
  -1   1   5 7.51985 1.42517   1
   0  -1  -5 56.8688 3.21307   1
   0   1   5 53.6856 4.27126   1
  -1  -1  -5 29.0407 2.13372   1
   1   1   5 34.9395 3.39824   1
  -2  -1  -5 267.838 16.5272   1
   2   1   5 239.000 10.6027   1
  -3  -1  -5 967.937 54.9786   1
   3   1   5 958.846 31.7677   1
  -4  -1  -5 14.7318 3.42093   1
   4   1   5 11.4561 1.90887   1
  -5  -1  -5 334.070 22.3399   1
   5   1   5 340.163 13.6080   1
   6   1   5 104.245 6.75075   1
  -7  -1  -5 14.0188 2.99042   1
   7   1   5 16.5673 3.61204   1
   8   1   5 68.2997 6.31085   1
  -8  -2   6 26.7656 8.66605  -2
   9  -2  -5 26.7656 8.66605   1
   8   2  -6 23.8284 8.64259  -2
  -9   2   5 23.8284 8.64259   1
  -7  -2   6 6.19094 8.05587  -2
   8  -2  -5 6.19094 8.05587   1
   7   2  -6 11.0965 6.01718  -2
  -8   2   5 11.0965 6.01718   1
  -6  -2   6 139.591 16.7559  -2
   7  -2  -5 139.591 16.7559   1
   6   2  -6 150.673 10.8586  -2
  -7   2   5 150.673 10.8586   1
  -5  -2   6 100.787 13.0411  -2
   6  -2  -5 100.787 13.0411   1
   6  -2  -5 98.1948 8.89162   1
   5   2  -6 105.275 8.41077  -2
  -6   2   5 105.275 8.41077   1
   5  -2  -5 28.2666 7.44052   1
   4   2  -6 211.159 12.4579  -2
  -5   2   5 211.159 12.4579   1
   4  -2  -5 50.2796 5.63334   1
  -4   2   5 41.5057 7.99378   1
   3   2  -6 230.198 18.2569  -2
  -4   2   5 230.198 18.2569   1
   3  -2  -5 4.59134 1.62740   1
  -3   2   5 7.84334 2.36567   1
   2  -2  -5 240.504 10.6522   1
  -2   2   5 255.045 10.6970   1
   1  -2  -5 169.616 9.67977   1
  -1   2   5 172.676 7.91024   1
   0  -2  -5 57.0873 7.12205   1
   1  -2   6 99.2728 9.23748  -2
   0  -2  -5 99.2728 9.23748   1
   0   2   5 60.1789 4.73357   1
   2  -2   6 556.902 33.9469  -2
  -1  -2  -5 556.902 33.9469   1
   1   2   5 253.760 19.1356   1
   3  -2   6 427.790 26.7525  -2
  -2  -2  -5 427.790 26.7525   1
   2   2   5 250.027 19.7997   1
  -3   2  -6 417.528 26.5070  -2
   2   2   5 417.528 26.5070   1
   4  -2   6 70.6162 7.26312  -2
  -3  -2  -5 70.6162 7.26312   1
  -4   2  -6 62.7390 6.88325  -2
   3   2   5 62.7390 6.88325   1
   5  -2   6 102.380 9.02679  -2
  -4  -2  -5 102.380 9.02679   1
   4   2   5 0.96371 0.85548   1
  -5   2  -6 80.8969 6.52667  -2
   4   2   5 80.8969 6.52667   1
   6  -2   6 148.895 11.9583  -2
  -5  -2  -5 148.895 11.9583   1
  -6   2  -6 134.436 9.17055  -2
   5   2   5 134.436 9.17055   1
   5   2   5 42.0425 3.09332   1
   6   2   5 0.95834 1.35177   1
  -7   2  -6 10.1209 3.97570  -2
   6   2   5 10.1209 3.97570   1
   7   2   5 5.45792 1.98212   1
  -8   2  -6 0.44598 8.53197  -2
   7   2   5 0.44598 8.53197   1
   8   2   5 7.01607 2.30832   1
  -9   2  -6 12.4314 7.91054  -2
   8   2   5 12.4314 7.91054   1
   9  -3  -5 74.1767 11.0919   1
   8  -3  -5 2.42027 3.57880   1
  -8   3   5 4.13016 3.04081   1
   7  -3  -5 154.338 13.0422   1
  -7   3   5 123.337 10.3043   1
   6  -3  -5 34.7369 4.43154   1
  -6   3   5 36.4057 4.15226   1
   5  -3  -5 2.71951 1.73456   1
  -5   3   5 4.86866 2.13549   1
   4  -3  -5 28.1593 3.54644   1
  -4   3   5 27.3422 3.55961   1
   3  -3  -5 24.6540 3.30018   1
  -3   3   5 32.1754 3.56322   1
   2  -3  -5 145.409 9.32569   1
  -2   3   5 140.764 7.61576   1
   1  -3  -5 119.026 7.90105   1
  -1   3   5 115.255 6.40482   1
   0  -3  -5 64.1985 3.93628   1
   0   3   5 59.6260 5.10887   1
  -1  -3  -5 34.7121 2.40694   1
   1   3   5 41.5376 4.02336   1
  -2  -3  -5 5.52258 2.72619   1
   2   3   5 8.91852 2.24929   1
  -3  -3  -5 27.5679 5.09116   1
   3   3   5 35.2085 4.04088   1
  -4  -3  -5 66.9449 7.82650   1
   4   3   5 72.2574 7.23972   1
   5   3   5 26.5676 3.93001   1
  -6  -3  -5 4.48336 1.65703   1
   6   3   5 2.53283 1.54587   1
   7   3   5 52.5798 11.3952   1
  -7  -4   8 -1.0503 12.4447  -2
   9  -4  -5 -1.0503 12.4447   1
   7   4  -8 13.2258 8.26391  -2
  -9   4   5 13.2258 8.26391   1
  -6  -4   8 -6.8504 9.38721  -2
   8  -4  -5 -6.8504 9.38721   1
   6   4  -8 -8.4381 9.18233  -2
  -8   4   5 -8.4381 9.18233   1
  -5  -4   8 48.2692 12.9390  -2
   7  -4  -5 48.2692 12.9390   1
  -4  -4   8 101.594 15.1516  -2
   6  -4  -5 101.594 15.1516   1
   4   4  -8 98.1529 9.35573  -2
  -6   4   5 98.1529 9.35573   1
  -3  -4   8 20.7970 8.79013  -2
   5  -4  -5 20.7970 8.79013   1
   3   4  -8 27.2430 5.63749  -2
  -5   4   5 27.2430 5.63749   1
   4  -4  -5 198.152 19.1028   1
   2   4  -8 193.957 10.6957  -2
  -4   4   5 193.957 10.6957   1
  -1  -4   8 114.791 12.9366  -2
   3  -4  -5 114.791 12.9366   1
   1   4  -8 108.489 7.31010  -2
  -3   4   5 108.489 7.31010   1
   0   4  -8 84.9808 10.2946  -2
  -2   4   5 84.9808 10.2946   1
   1  -4   8 97.0563 7.92619  -2
   1  -4  -5 97.0563 7.92619   1
  -1   4  -8 105.316 7.78031  -2
  -1   4   5 105.316 7.78031   1
   2  -4   8 116.567 7.63484  -2
   0  -4  -5 116.567 7.63484   1
  -2   4  -8 129.529 8.46038  -2
   0   4   5 129.529 8.46038   1
   3  -4   8 69.8052 4.83303  -2
  -1  -4  -5 69.8052 4.83303   1
  -3   4  -8 79.1014 6.30770  -2
   1   4   5 79.1014 6.30770   1
   4  -4   8 81.1343 9.69326  -2
  -2  -4  -5 81.1343 9.69326   1
  -4   4  -8 76.7853 9.05517  -2
   2   4   5 76.7853 9.05517   1
  -5   4  -8 24.8907 6.10177  -2
   3   4   5 24.8907 6.10177   1
  -6   4  -8 44.3091 6.69045  -2
   4   4   5 44.3091 6.69045   1
  -7   4  -8 8.41043 8.33610  -2
   5   4   5 8.41043 8.33610   1
  -8   4  -8 13.3716 8.10438  -2
   6   4   5 13.3716 8.10438   1
   9  -5  -5 15.2515 7.06540   1
  -9   5   5 -6.9402 4.91052   1
   8  -5  -5 -3.3380 3.61687   1
   7  -5  -5 75.7653 9.86343   1
  -7   5   5 75.2899 7.23105   1
   6  -5  -5 5.25721 2.78822   1
  -6   5   5 6.31627 3.06993   1
   5  -5  -5 1.76377 1.96888   1
  -5   5   5 6.29133 3.23217   1
   4  -5  -5 149.323 8.15166   1
  -4   5   5 162.637 9.68072   1
   3  -5  -5 -0.3932 1.47017   1
  -3   5   5 -0.8676 1.18005   1
   2  -5  -5 98.0314 6.49761   1
  -2   5   5 104.214 6.90000   1
   1  -5  -5 21.2018 2.99311   1
  -1   5   5 21.7675 3.01700   1
   0  -5  -5 35.9729 4.15160   1
   0   5   5 32.2279 3.64236   1
  -1  -5  -5 154.805 8.75126   1
   1   5   5 149.220 9.56466   1
   2   5   5 0.10344 1.51300   1
   3   5   5 83.6428 6.84273   1
  -4  -5  -5 18.2691 5.55722   1
   4   5   5 23.2705 5.05888   1
   5   5   5 14.1209 2.50199   1
   6   5   5 38.6004 5.58183   1
  -5  -6   9 9.67275 10.6740  -2
   8  -6  -5 9.67275 10.6740   1
   5   6  -9 6.16965 7.69140  -2
  -8   6   5 6.16965 7.69140   1
  -4  -6   9 25.7835 9.23033  -2
   7  -6  -5 25.7835 9.23033   1
   4   6  -9 1.90104 5.74340  -2
  -7   6   5 1.90104 5.74340   1
   3   6  -9 52.3216 6.63433  -2
  -6   6   5 52.3216 6.63433   1
  -2  -6   9 29.0246 9.04933  -2
   5  -6  -5 29.0246 9.04933   1
   2   6  -9 33.2687 9.02545  -2
  -5   6   5 33.2687 9.02545   1
  -1  -6   9 40.3406 8.82826  -2
   4  -6  -5 40.3406 8.82826   1
   1   6  -9 25.0427 7.67453  -2
  -4   6   5 25.0427 7.67453   1
   0  -6   9 73.0697 10.7897  -2
   3  -6  -5 73.0697 10.7897   1
   0   6  -9 58.4749 7.07552  -2
  -3   6   5 58.4749 7.07552   1
   1  -6   9 40.1604 7.65362  -2
   2  -6  -5 40.1604 7.65362   1
  -1   6  -9 45.5595 5.78722  -2
  -2   6   5 45.5595 5.78722   1
   2  -6   9 25.5375 4.68361  -2
   1  -6  -5 25.5375 4.68361   1
  -2   6  -9 21.8263 4.06821  -2
  -1   6   5 21.8263 4.06821   1
   3  -6   9 38.5189 4.70424  -2
   0  -6  -5 38.5189 4.70424   1
  -3   6  -9 39.7199 4.69434  -2
   0   6   5 39.7199 4.69434   1
   4  -6   9 458.339 27.3143  -2
  -1  -6  -5 458.339 27.3143   1
  -4   6  -9 420.431 29.5890  -2
   1   6   5 420.431 29.5890   1
  -5   6  -9 2.82722 2.68247  -2
   2   6   5 2.82722 2.68247   1
  -6   6  -9 95.7432 7.42619  -2
   3   6   5 95.7432 7.42619   1
  -7   6  -9 23.7126 4.10776  -2
   4   6   5 23.7126 4.10776   1
  -8   6  -9 10.2528 2.88015  -2
   5   6   5 10.2528 2.88015   1
   8  -7  -5 15.8257 6.35218   1
  -8   7   5 -2.9029 6.33925   1
   7  -7  -5 -1.5590 3.78869   1
  -7   7   5 -0.5389 5.85976   1
   6  -7  -5 14.2274 4.86580   1
  -6   7   5 10.0594 4.89692   1
   5  -7  -5 0.79207 2.46564   1
  -5   7   5 6.40117 3.07326   1
   4  -7  -5 -1.2218 2.58190   1
   3  -7  -5 -0.3410 1.91891   1
  -3   7   5 2.09433 2.64499   1
   2  -7  -5 13.2814 3.11885   1
  -2   7   5 6.19730 3.72406   1
   1  -7  -5 1.84311 2.03795   1
  -1   7   5 2.88812 2.34693   1
   0  -7  -5 75.0452 6.93991   1
   0   7   5 75.5889 5.66313   1
  -1  -7  -5 -0.3755 1.78301   1
   1   7   5 1.64644 1.46953   1
   2   7   5 1.54544 1.67620   1
   3   7   5 25.7917 2.84218   1
  -3  -8  10 20.4609 13.5597  -2
   7  -8  -5 20.4609 13.5597   1
  -2  -8  10 39.9575 13.9042  -2
   6  -8  -5 39.9575 13.9042   1
  -1  -8  10 53.1641 12.6975  -2
   5  -8  -5 53.1641 12.6975   1
   1   8 -10 40.7100 10.1930  -2
  -5   8   5 40.7100 10.1930   1
   0  -8  10 16.6323 8.66049  -2
   4  -8  -5 16.6323 8.66049   1
   0   8 -10 34.1856 8.70571  -2
  -4   8   5 34.1856 8.70571   1
   1  -8  10 48.9781 10.1414  -2
   3  -8  -5 48.9781 10.1414   1
   2  -8  10 77.6699 13.8312  -2
   2  -8  -5 77.6699 13.8312   1
   2  -8  -5 56.7209 8.26915   1
  -2   8 -10 102.251 15.9991  -2
  -2   8   5 102.251 15.9991   1
   3  -8  10 51.8514 9.88131  -2
   1  -8  -5 51.8514 9.88131   1
  -3   8 -10 52.8012 12.2938  -2
  -1   8   5 52.8012 12.2938   1
  -4   8 -10 201.155 21.2519  -2
   0   8   5 201.155 21.2519   1
  -1  -8  -5 0.11873 1.77787   1
  -5   8 -10 0.28821 8.06050  -2
   1   8   5 0.28821 8.06050   1
  -6   8 -10 -3.6607 6.16284  -2
   2   8   5 -3.6607 6.16284   1
  -5   9   5 1.91434 5.49827   1
   4  -9  -5 4.33300 5.05306   1
  -4   9   5 0.86442 4.99757   1
   3  -9  -5 1.49038 3.01496   1
  -3   9   5 -1.7725 3.43466   1
  -2   9   5 9.36546 3.69352   1
  -1   9   5 2.09343 3.69464   1
   0  -9  -5 3.98017 3.59679   1
   0   9   5 23.0557 5.19221   1
   1   9  -6 -0.7381 2.19552   1
  -1  -9   6 -0.5378 4.25149   1
   0   9  -6 1.02016 2.43570   1
   0  -9   6 -1.4633 5.42086   1
  -1   9  -6 59.7207 5.70166   1
  -2   9  -6 20.2460 3.77224   1
  -3   9  -6 3.50442 2.48383   1
   3  -9   6 1.33393 1.55800   1
  -4   9  -6 69.3904 10.6885   1
   4  -9   6 63.8759 8.28230   1
  -5   9  -6 33.9623 8.10613   1
   5  -9   6 28.4945 6.98888   1
  -6   9  -6 12.0180 6.24109   1
   6  -9   6 1.65294 4.37982   1
  -7   8   1 5.05273 4.52775  -2
   3   8  -6 5.05273 4.52775   1
  -6   8   1 108.514 7.98290  -2
   2   8  -6 108.514 7.98290   1
  -5   8   1 160.440 10.0527  -2
   1   8  -6 160.440 10.0527   1
  -4   8   1 10.6363 6.00294  -2
   0   8  -6 10.6363 6.00294   1
  -3   8   1 86.1553 9.51048  -2
  -1   8  -6 86.1553 9.51048   1
  -2   8   1 209.512 15.5777  -2
  -2   8  -6 209.512 15.5777   1
   2  -8  -1 226.789 23.1212  -2
   2  -8   6 226.789 23.1212   1
   2  -8   6 176.027 8.81085   1
  -1   8   1 -2.0673 6.39224  -2
  -3   8  -6 -2.0673 6.39224   1
   1  -8  -1 13.9956 4.94755  -2
   3  -8   6 13.9956 4.94755   1
   0   8   1 71.3922 14.3197  -2
  -4   8  -6 71.3922 14.3197   1
   0  -8  -1 101.884 13.0208  -2
   4  -8   6 101.884 13.0208   1
  -1  -8  -1 17.4694 9.50463  -2
   5  -8   6 17.4694 9.50463   1
  -2  -8  -1 10.8724 11.1971  -2
   6  -8   6 10.8724 11.1971   1
  -3  -8  -1 24.2259 13.6514  -2
   7  -8   6 24.2259 13.6514   1
   5   7  -6 16.5017 3.75418   1
   4   7  -6 9.44941 1.20547   1
   3   7  -6 3.91774 1.73298   1
  -3  -7   6 1.80384 3.42185   1
   2   7  -6 0.14850 1.30300   1
  -2  -7   6 0.21042 3.09427   1
   1   7  -6 13.4124 2.49532   1
  -1  -7   6 10.7812 5.24093   1
   0   7  -6 3.86097 2.14051   1
   0  -7   6 4.31532 4.15329   1
  -1   7  -6 85.7205 5.99947   1
   1  -7   6 112.257 13.0979   1
  -2   7  -6 0.37736 1.95715   1
   2  -7   6 2.21684 1.63983   1
  -3   7  -6 210.734 11.4049   1
   3  -7   6 206.446 13.8464   1
  -4   7  -6 35.7473 4.49043   1
   4  -7   6 34.1415 6.00079   1
  -5   7  -6 54.7223 6.60732   1
   5  -7   6 47.8670 7.60125   1
  -6   7  -6 14.5006 5.64138   1
   6  -7   6 14.4987 5.18909   1
  -7   7  -6 5.71846 4.77341   1
   7  -7   6 15.5290 5.55973   1
  -8   7  -6 10.0751 9.59792   1
   8  -7   6 5.92242 5.22520   1
  -9   6   2 19.6192 5.00701  -2
   6   6  -6 19.6192 5.00701   1
  -8   6   2 -1.0942 2.22054  -2
   5   6  -6 -1.0942 2.22054   1
  -7   6   2 47.3330 3.27773  -2
   4   6  -6 47.3330 3.27773   1
  -6   6   2 53.7282 4.24721  -2
   3   6  -6 53.7282 4.24721   1
   6  -6  -2 51.3443 8.64043  -2
  -3  -6   6 51.3443 8.64043   1
  -5   6   2 336.921 17.6626  -2
   2   6  -6 336.921 17.6626   1
   5  -6  -2 336.676 25.8075  -2
  -2  -6   6 336.676 25.8075   1
  -4   6   2 66.5908 5.27918  -2
   1   6  -6 66.5908 5.27918   1
   4  -6  -2 81.2087 10.3198  -2
  -1  -6   6 81.2087 10.3198   1
  -3   6   2 283.891 13.0602  -2
   0   6  -6 283.891 13.0602   1
   3  -6  -2 290.025 23.1669  -2
   0  -6   6 290.025 23.1669   1
  -2   6   2 200.231 10.4943  -2
  -1   6  -6 200.231 10.4943   1
   2  -6  -2 190.433 11.1075  -2
   1  -6   6 190.433 11.1075   1
  -1   6   2 204.419 11.0556  -2
  -2   6  -6 204.419 11.0556   1
   1  -6  -2 213.142 19.6061  -2
   2  -6   6 213.142 19.6061   1
   0   6   2 23.3963 4.04436  -2
  -3   6  -6 23.3963 4.04436   1
   0  -6  -2 13.4652 6.81397  -2
   3  -6   6 13.4652 6.81397   1
   1   6   2 174.273 10.6358  -2
  -4   6  -6 174.273 10.6358   1
   2   6   2 209.014 12.3027  -2
  -5   6  -6 209.014 12.3027   1
   3   6   2 8.80756 5.12634  -2
  -6   6  -6 8.80756 5.12634   1
  -3  -6  -2 1.85112 4.87848  -2
   6  -6   6 1.85112 4.87848   1
   4   6   2 31.7397 7.60642  -2
  -7   6  -6 31.7397 7.60642   1
  -4  -6  -2 42.3668 7.86011  -2
   7  -6   6 42.3668 7.86011   1
   5   6   2 -4.6483 8.29759  -2
  -8   6  -6 -4.6483 8.29759   1
  -5  -6  -2 23.3070 7.73097  -2
   8  -6   6 23.3070 7.73097   1
   6   5  -6 5.91392 2.35317   1
   5   5  -6 10.3079 2.40450   1
   4   5  -6 0.10448 1.26776   1
   3   5  -6 16.2149 1.68481   1
  -3  -5   6 16.8302 5.16276   1
   2   5  -6 0.34286 0.98962   1
  -2  -5   6 1.23617 2.34520   1
   1   5  -6 18.7251 2.35522   1
  -1  -5   6 16.5609 4.76765   1
   0   5  -6 85.4019 4.84485   1
   0  -5   6 82.9150 6.11516   1
  -1   5  -6 1.22578 1.15031   1
   1  -5   6 0.09518 1.03728   1
  -2   5  -6 194.787 8.72788   1
   2  -5   6 197.080 10.1777   1
  -3   5  -6 140.186 7.27401   1
   3  -5   6 132.699 8.31520   1
  -4   5  -6 7.32267 2.10708   1
   4  -5   6 9.90765 2.93226   1
  -5   5  -6 28.1998 4.64436   1
   5  -5   6 35.7245 6.04951   1
  -6   5  -6 136.723 10.5458   1
   6  -5   6 145.726 12.5084   1
  -7   5  -6 1.94490 3.03995   1
   7  -5   6 5.84721 4.14446   1
  -8   5  -6 7.28311 4.84948   1
   8  -5   6 -1.7924 3.57879   1
  -9   4   3 15.1695 5.53204  -2
   7   4  -6 15.1695 5.53204   1
  -8   4   3 75.8854 6.30545  -2
   6   4  -6 75.8854 6.30545   1
  -7   4   3 37.9037 4.28943  -2
   5   4  -6 37.9037 4.28943   1
  -6   4   3 117.650 13.2390  -2
   4   4  -6 117.650 13.2390   1
  -5   4   3 163.325 7.52566  -2
   3   4  -6 163.325 7.52566   1
  -4   4   3 103.941 7.11677  -2
   2   4  -6 103.941 7.11677   1
   2   4  -6 48.3473 5.31992   1
   4  -4  -3 115.402 11.2659  -2
  -2  -4   6 115.402 11.2659   1
  -3   4   3 29.1937 3.98776  -2
   1   4  -6 29.1937 3.98776   1
   1   4  -6 3.02612 1.89616   1
   3  -4  -3 31.1473 5.48193  -2
  -1  -4   6 31.1473 5.48193   1
  -1  -4   6 6.27965 1.74308   1
  -2   4   3 792.256 35.2510  -2
   0   4  -6 792.256 35.2510   1
   0   4  -6 631.253 36.5930   1
   0  -4   6 593.342 38.0092   1
   2  -4  -3 867.408 50.6910  -2
   0  -4   6 867.408 50.6910   1
  -1   4   3 359.444 17.9880  -2
  -1   4  -6 359.444 17.9880   1
  -1   4  -6 225.319 16.4088   1
   1  -4   6 222.884 12.3334   1
   1  -4  -3 338.691 25.0736  -2
   1  -4   6 338.691 25.0736   1
  -2   4  -6 13.2007 3.89660   1
   0   4   3 42.7786 7.72498  -2
  -2   4  -6 42.7786 7.72498   1
   2  -4   6 15.6898 4.51335   1
   0  -4  -3 56.1672 6.04793  -2
   2  -4   6 56.1672 6.04793   1
   1   4   3 89.5524 11.2709  -2
  -3   4  -6 89.5524 11.2709   1
  -3   4  -6 35.5651 6.38155   1
  -1  -4  -3 97.2223 8.17085  -2
   3  -4   6 97.2223 8.17085   1
   3  -4   6 36.3327 6.68622   1
  -4   4  -6 0.26778 2.65746   1
   2   4   3 6.90514 5.58586  -2
  -4   4  -6 6.90514 5.58586   1
  -2  -4  -3 7.66614 4.35591  -2
   4  -4   6 7.66614 4.35591   1
   4  -4   6 -0.4601 2.31941   1
   3   4   3 63.4006 7.46540  -2
  -5   4  -6 63.4006 7.46540   1
  -3  -4  -3 75.1868 6.56801  -2
   5  -4   6 75.1868 6.56801   1
   4   4   3 132.888 15.4596  -2
  -6   4  -6 132.888 15.4596   1
   5   4   3 28.0317 10.1615  -2
  -7   4  -6 28.0317 10.1615   1
  -5  -4  -3 17.4801 9.38005  -2
   7  -4   6 17.4801 9.38005   1
  -6  -4  -3 -3.0584 8.54098  -2
   8  -4   6 -3.0584 8.54098   1
  -7  -4  -3 17.7826 8.32208  -2
   9  -4   6 17.7826 8.32208   1
   8   3  -6 3.62179 3.35698   1
   7   3  -6 3.08852 2.37129   1
   6   3  -6 21.9179 3.82336   1
   5   3  -6 21.7269 3.23756   1
   4   3  -6 37.5643 3.47030   1
   3   3  -6 34.9086 2.31793   1
   2   3  -6 156.372 5.84101   1
  -2  -3   6 155.895 7.10360   1
   1   3  -6 219.197 7.63192   1
  -1  -3   6 218.892 9.39752   1
   0   3  -6 82.2038 4.55601   1
   0  -3   6 82.9893 4.52519   1
  -1   3  -6 1315.76 41.7941   1
   1  -3   6 1198.02 36.3505   1
  -2   3  -6 319.789 13.0069   1
   2  -3   6 316.614 13.0985   1
  -3   3  -6 3.80725 1.59368   1
   3  -3   6 -0.5705 1.33965   1
  -4   3  -6 262.247 14.5478   1
   4  -3   6 256.444 12.2345   1
  -5   3  -6 191.353 12.1950   1
   5  -3   6 184.034 10.1843   1
  -6   3  -6 150.220 15.0328   1
   6  -3   6 137.102 8.95441   1
  -7   3  -6 15.6107 3.93314   1
   7  -3   6 7.59775 4.05935   1
  -8   3  -6 11.6035 4.28964   1
   8  -3   6 6.64034 4.27944   1
  -9   3  -6 15.9053 6.95963   1
   9  -3   6 -1.2127 4.06064   1
  -9   2   5 15.5186 5.66627  -2
   8   2  -6 15.5186 5.66627   1
  -8   2   5 -2.0019 3.78377  -2
   7   2  -6 -2.0019 3.78377   1
  -7   2   5 110.200 7.39936  -2
   6   2  -6 110.200 7.39936   1
  -6   2   5 89.6874 8.44396  -2
   5   2  -6 89.6874 8.44396   1
   5   2  -6 7.17841 3.10320   1
   4   2  -6 304.975 15.3082   1
  -5   2   5 281.278 13.1767  -2
   4   2  -6 281.278 13.1767   1
   3   2  -6 258.577 12.7147   1
  -4   2   5 306.894 13.9109  -2
   3   2  -6 306.894 13.9109   1
  -3  -2   6 274.975 20.5813   1
   4  -2  -5 279.561 18.1722  -2
  -3  -2   6 279.561 18.1722   1
  -3   2   5 361.199 22.0416  -2
   2   2  -6 361.199 22.0416   1
   2   2  -6 331.787 14.6438   1
  -2  -2   6 344.029 23.8767   1
   3  -2  -5 360.458 16.4003  -2
  -2  -2   6 360.458 16.4003   1
  -2   2   5 697.872 29.5885  -2
   1   2  -6 697.872 29.5885   1
   1   2  -6 535.141 22.0746   1
   2  -2  -5 713.680 29.7295  -2
  -1  -2   6 713.680 29.7295   1
  -1  -2   6 537.172 34.5578   1
   0   2  -6 561.126 19.3811   1
   0  -2   6 559.337 19.6151   1
   1  -2  -5 646.216 38.8251  -2
   0  -2   6 646.216 38.8251   1
  -1   2  -6 53.1359 3.45040   1
   0  -2  -5 90.4283 9.27123  -2
   1  -2   6 90.4283 9.27123   1
   1  -2   6 48.8105 3.52433   1
  -2   2  -6 397.763 14.8169   1
   2  -2   6 378.412 25.9016   1
  -1  -2  -5 545.173 24.1710  -2
   2  -2   6 545.173 24.1710   1
   2   2   5 411.973 27.2655  -2
  -3   2  -6 411.973 27.2655   1
  -3   2  -6 219.182 16.5865   1
   3  -2   6 200.906 16.3917   1
  -2  -2  -5 394.189 19.2530  -2
   3  -2   6 394.189 19.2530   1
   3   2   5 78.0503 9.49950  -2
  -4   2  -6 78.0503 9.49950   1
  -3  -2  -5 70.1193 6.80348  -2
   4  -2   6 70.1193 6.80348   1
   4  -2   6 40.2635 6.70736   1
   4   2   5 118.364 8.96326  -2
  -5   2  -6 118.364 8.96326   1
  -4  -2  -5 108.486 9.10586  -2
   5  -2   6 108.486 9.10586   1
   5  -2   6 107.621 11.9324   1
  -5  -2  -5 144.847 11.1159  -2
   6  -2   6 144.847 11.1159   1
   6  -2   6 117.852 13.1423   1
  -6  -2  -5 14.5467 7.64201  -2
   7  -2   6 14.5467 7.64201   1
  -7  -2  -5 5.76907 8.95509  -2
   8  -2   6 5.76907 8.95509   1
  -8  -2  -5 17.0908 6.89065  -2
   9  -2   6 17.0908 6.89065   1
   9   1  -6 -2.3189 3.20535   1
   8   1  -6 7.15637 3.11912   1
   7   1  -6 5.01115 2.46829   1
   6   1  -6 78.6513 6.28547   1
   5   1  -6 5.69553 1.93407   1
  -5  -1   6 3.81447 0.96526   1
   4   1  -6 4.43987 1.13576   1
  -4  -1   6 3.55037 1.48012   1
   3   1  -6 332.749 11.0390   1
  -3  -1   6 346.520 12.5215   1
   2   1  -6 200.815 6.88006   1
  -2  -1   6 206.387 7.70935   1
   1   1  -6 0.36713 0.92689   1
  -1  -1   6 0.36882 0.28083   1
   0   1  -6 43.1315 3.11523   1
   0  -1   6 43.3206 2.46034   1
  -1   1  -6 207.389 10.2757   1
   1  -1   6 206.731 7.43166   1
  -2   1  -6 665.854 27.9619   1
   2  -1   6 663.769 22.8844   1
  -3   1  -6 237.528 11.7999   1
   3  -1   6 225.099 9.81468   1
  -4   1  -6 324.815 21.7964   1
   4  -1   6 299.803 12.7760   1
  -5   1  -6 104.414 10.5392   1
   5  -1   6 113.302 6.86190   1
   6  -1   6 1.34080 1.97782   1
  -7   1  -6 31.1244 6.67249   1
   7  -1   6 22.5468 3.60963   1
  -8   1  -6 -1.7612 4.30552   1
   8  -1   6 2.41697 3.48602   1
   9  -1   6 4.02634 5.05337   1
  -9   0   6 2.04805 5.05708  -2
   9   0  -6 2.04805 5.05708   1
  -8   0   6 -3.0672 4.91650  -2
   8   0  -6 -3.0672 4.91650   1
  -7   0   6 4.96795 5.22789  -2
   7   0  -6 4.96795 5.22789   1
   7   0  -6 6.04391 3.33190  -2
  -7   0   6 6.04391 3.33190   1
  -6   0   6 3.23046 3.30833  -2
   6   0  -6 3.23046 3.30833   1
   6   0  -6 3.20073 2.41002  -2
  -6   0   6 3.20073 2.41002   1
  -5   0   6 43.7807 5.16026  -2
   5   0  -6 43.7807 5.16026   1
   5   0  -6 40.5383 4.00151  -2
  -5   0   6 40.5383 4.00151   1
  -4   0   6 446.314 17.1356  -2
   4   0  -6 446.314 17.1356   1
   4   0  -6 455.651 17.0611  -2
  -4   0   6 455.651 17.0611   1
  -3   0   6 44.9494 3.63026  -2
   3   0  -6 44.9494 3.63026   1
   3   0  -6 47.5986 3.29543  -2
  -3   0   6 47.5986 3.29543   1
  -2   0   6 408.753 18.6583  -2
   2   0  -6 408.753 18.6583   1
   2   0  -6 400.583 18.2645  -2
  -2   0   6 400.583 18.2645   1
  -1   0   6 2296.85 75.2075  -2
   1   0  -6 2296.85 75.2075   1
   1   0  -6 2290.28 137.311  -2
  -1   0   6 2290.28 137.311   1
   0   0   6 1126.50 46.0379  -2
   0   0  -6 1126.50 46.0379   1
   0   0  -6 1168.65 38.6352  -2
   0   0   6 1168.65 38.6352   1
   1   0   6 755.653 30.6472  -2
  -1   0  -6 755.653 30.6472   1
  -1   0  -6 737.541 30.4980  -2
   1   0   6 737.541 30.4980   1
   2   0   6 1221.08 47.7028  -2
  -2   0  -6 1221.08 47.7028   1
  -2   0  -6 1149.26 47.4694  -2
   2   0   6 1149.26 47.4694   1
   3   0   6 3.54217 2.94719  -2
  -3   0  -6 3.54217 2.94719   1
  -3   0  -6 5.07224 1.66217  -2
   3   0   6 5.07224 1.66217   1
   4   0   6 111.103 9.99573  -2
  -4   0  -6 111.103 9.99573   1
  -4   0  -6 106.428 5.85725  -2
   4   0   6 106.428 5.85725   1
   5   0   6 124.668 11.8593  -2
  -5   0  -6 124.668 11.8593   1
  -5   0  -6 147.579 7.63549  -2
   5   0   6 147.579 7.63549   1
  -6   0  -6 10.3075 4.90139  -2
   6   0   6 10.3075 4.90139   1
  -7   0  -6 58.5155 6.61720  -2
   7   0   6 58.5155 6.61720   1
   8   0   6 -5.3559 6.35861  -2
  -8   0  -6 -5.3559 6.35861   1
  -8   0  -6 -4.8674 7.03612  -2
   8   0   6 -4.8674 7.03612   1
   9  -1  -6 7.69367 4.79178   1
   8  -1  -6 2.04382 3.29766   1
  -8   1   6 -3.5989 1.82605   1
   7  -1  -6 78.7366 9.20261   1
  -7   1   6 66.3360 6.46340   1
   6  -1  -6 0.89757 1.69970   1
  -6   1   6 2.26690 1.39910   1
   5  -1  -6 218.785 10.5722   1
  -5   1   6 216.820 11.8347   1
   4  -1  -6 151.789 7.70791   1
  -4   1   6 146.439 8.35705   1
   3  -1  -6 99.1390 5.67534   1
  -3   1   6 111.076 7.37135   1
   2  -1  -6 16.1317 2.21235   1
  -2   1   6 17.4459 2.28275   1
   1  -1  -6 198.792 10.7215   1
  -1   1   6 200.628 10.7031   1
   0  -1  -6 92.3306 4.66256   1
   0   1   6 94.5661 6.18801   1
  -1  -1  -6 154.350 7.50542   1
   1   1   6 161.420 8.95980   1
  -2  -1  -6 352.856 21.9360   1
   2   1   6 336.412 12.5092   1
  -3  -1  -6 7.98744 2.79823   1
   3   1   6 5.87303 1.24796   1
  -4  -1  -6 64.3809 7.12760   1
   4   1   6 67.8236 4.10589   1
  -5  -1  -6 4.11169 2.80613   1
   5   1   6 3.08586 1.39084   1
   6   1   6 189.453 9.27661   1
   7   1   6 47.0607 4.55944   1
  -8  -1  -6 1.61296 3.76712   1
   8   1   6 -0.3339 2.15089   1
  -8  -2   7 27.9498 9.22127  -2
   9  -2  -6 27.9498 9.22127   1
   8   2  -7 -12.844 8.34385  -2
  -9   2   6 -12.844 8.34385   1
  -7  -2   7 45.2166 13.4821  -2
   8  -2  -6 45.2166 13.4821   1
   7   2  -7 45.1986 8.55990  -2
  -8   2   6 45.1986 8.55990   1
  -6  -2   7 53.3523 8.16553  -2
   7  -2  -6 53.3523 8.16553   1
   6   2  -7 25.5491 5.84385  -2
  -7   2   6 25.5491 5.84385   1
  -5  -2   7 12.6651 6.74602  -2
   6  -2  -6 12.6651 6.74602   1
   6  -2  -6 5.48964 5.35273   1
   5   2  -7 15.7634 4.46924  -2
  -6   2   6 15.7634 4.46924   1
   5  -2  -6 6.73158 2.79551   1
   4   2  -7 46.6272 5.38773  -2
  -5   2   6 46.6272 5.38773   1
  -5   2   6 6.33741 3.55276   1
   4  -2  -6 63.2477 9.98568   1
   3   2  -7 506.601 33.3533  -2
  -4   2   6 506.601 33.3533   1
  -4   2   6 55.8848 8.85178   1
   3  -2  -6 79.6637 10.3747   1
  -2  -2   7 72.5813 8.93935  -2
   3  -2  -6 72.5813 8.93935   1
  -3   2   6 81.0635 5.30366   1
   2  -2  -6 860.072 52.8210   1
  -1  -2   7 946.804 55.9357  -2
   2  -2  -6 946.804 55.9357   1
  -2   2   6 779.949 28.3695   1
   0  -2   7 1030.36 60.2853  -2
   1  -2  -6 1030.36 60.2853   1
   1  -2  -6 402.571 28.3125   1
  -1   2   6 399.102 15.5700   1
   0  -2  -6 605.190 39.1486   1
   1  -2   7 563.425 34.7642  -2
   0  -2  -6 563.425 34.7642   1
   0   2   6 578.899 26.2258   1
   2  -2   7 415.959 27.4424  -2
  -1  -2  -6 415.959 27.4424   1
  -2   2  -7 440.828 27.4394  -2
   1   2   6 440.828 27.4394   1
   1   2   6 391.859 27.8964   1
   3  -2   7 59.8443 7.24966  -2
  -2  -2  -6 59.8443 7.24966   1
  -3   2  -7 58.9808 7.11527  -2
   2   2   6 58.9808 7.11527   1
   4  -2   7 89.8685 9.00532  -2
  -3  -2  -6 89.8685 9.00532   1
  -4   2  -7 85.4812 8.61209  -2
   3   2   6 85.4812 8.61209   1
   5  -2   7 82.9640 8.97528  -2
  -4  -2  -6 82.9640 8.97528   1
  -5   2  -7 77.7245 6.56040  -2
   4   2   6 77.7245 6.56040   1
   6  -2   7 -2.8413 4.41444  -2
  -5  -2  -6 -2.8413 4.41444   1
   5   2   6 4.17299 0.93503   1
  -6   2  -7 0.52026 6.43677  -2
   5   2   6 0.52026 6.43677   1
   7  -2   7 6.68053 5.49732  -2
  -6  -2  -6 6.68053 5.49732   1
   6   2   6 -0.0342 1.00496   1
   7   2   6 12.3717 1.87244   1
  -8   2  -7 22.3113 10.6841  -2
   7   2   6 22.3113 10.6841   1
   9  -3  -6 0.06494 4.32608   1
  -9   3   6 9.87540 4.48869   1
   8  -3  -6 2.50882 3.36100   1
  -8   3   6 -3.1417 2.58809   1
   7  -3  -6 8.88550 3.81457   1
  -7   3   6 11.5437 3.11738   1
   6  -3  -6 21.8770 3.78209   1
  -6   3   6 30.0265 4.28796   1
   5  -3  -6 50.2100 4.96966   1
  -5   3   6 54.4074 5.04827   1
   4  -3  -6 2.86764 1.66768   1
  -4   3   6 4.10720 1.82345   1
   3  -3  -6 116.875 6.99848   1
  -3   3   6 113.926 6.94539   1
   2  -3  -6 33.9797 4.40910   1
  -2   3   6 33.0328 3.50575   1
   1  -3  -6 86.8713 6.88320   1
  -1   3   6 96.5981 5.78985   1
   0  -3  -6 2.86393 1.19045   1
   0   3   6 2.48790 1.56213   1
  -1  -3  -6 31.5572 1.91798   1
   1   3   6 39.2030 4.12064   1
  -2  -3  -6 271.059 20.0014   1
   2   3   6 277.789 14.5935   1
  -3  -3  -6 146.021 12.8483   1
   3   3   6 147.990 9.45036   1
  -4  -3  -6 230.561 17.3557   1
   4   3   6 222.195 12.9837   1
  -5  -3  -6 136.820 12.5184   1
   5   3   6 144.375 8.30616   1
   6   3   6 4.69158 2.17572   1
  -7  -4   9 -7.3918 11.6043  -2
   9  -4  -6 -7.3918 11.6043   1
   7   4  -9 13.6858 9.00148  -2
  -9   4   6 13.6858 9.00148   1
  -6  -4   9 5.70752 9.89615  -2
   8  -4  -6 5.70752 9.89615   1
   6   4  -9 9.63782 5.23955  -2
  -8   4   6 9.63782 5.23955   1
  -5  -4   9 7.13982 7.87940  -2
   7  -4  -6 7.13982 7.87940   1
  -4  -4   9 44.8466 10.8364  -2
   6  -4  -6 44.8466 10.8364   1
   4   4  -9 39.7373 6.79039  -2
  -6   4   6 39.7373 6.79039   1
  -3  -4   9 263.913 24.2822  -2
   5  -4  -6 263.913 24.2822   1
   3   4  -9 234.356 15.3041  -2
  -5   4   6 234.356 15.3041   1
  -2  -4   9 466.734 39.4144  -2
   4  -4  -6 466.734 39.4144   1
   2   4  -9 569.393 22.5525  -2
  -4   4   6 569.393 22.5525   1
  -1  -4   9 384.203 30.3749  -2
   3  -4  -6 384.203 30.3749   1
   1   4  -9 400.368 17.2187  -2
  -3   4   6 400.368 17.2187   1
   0  -4   9 149.751 10.3545  -2
   2  -4  -6 149.751 10.3545   1
   0   4  -9 140.202 14.3890  -2
  -2   4   6 140.202 14.3890   1
   1  -4   9 245.286 19.7233  -2
   1  -4  -6 245.286 19.7233   1
  -1   4  -9 236.920 13.6872  -2
  -1   4   6 236.920 13.6872   1
  -2   4  -9 492.137 23.6591  -2
   0   4   6 492.137 23.6591   1
   3  -4   9 89.7861 10.7775  -2
  -1  -4  -6 89.7861 10.7775   1
  -3   4  -9 91.7639 7.32052  -2
   1   4   6 91.7639 7.32052   1
   4  -4   9 287.184 23.4129  -2
  -2  -4  -6 287.184 23.4129   1
  -4   4  -9 348.054 17.3255  -2
   2   4   6 348.054 17.3255   1
  -5   4  -9 13.6728 5.60373  -2
   3   4   6 13.6728 5.60373   1
  -6   4  -9 34.1285 6.51497  -2
   4   4   6 34.1285 6.51497   1
  -7   4  -9 17.7495 4.56815  -2
   5   4   6 17.7495 4.56815   1
  -8   4  -9 2.84306 3.73213  -2
   6   4   6 2.84306 3.73213   1
   9  -5  -6 11.2952 6.25084   1
  -9   5   6 2.13861 4.32218   1
   8  -5  -6 6.15194 5.02048   1
   7  -5  -6 32.2474 5.77732   1
  -7   5   6 44.2700 5.49907   1
   6  -5  -6 143.425 10.3518   1
  -6   5   6 162.619 18.0097   1
   5  -5  -6 1.99147 1.70736   1
  -5   5   6 1.64577 4.15716   1
   4  -5  -6 29.2999 3.72183   1
  -4   5   6 36.5543 4.66275   1
   3  -5  -6 5.48856 2.24150   1
  -3   5   6 3.58266 1.78503   1
   2  -5  -6 8.53536 2.21653   1
  -2   5   6 14.7747 2.94497   1
   1  -5  -6 0.80471 1.54148   1
  -1   5   6 3.91490 1.69043   1
   0  -5  -6 10.4450 2.16787   1
   0   5   6 15.7722 2.70455   1
  -1  -5  -6 253.377 12.5369   1
   1   5   6 253.696 14.1614   1
   2   5   6 170.843 10.6671   1
   3   5   6 1.44883 1.88468   1
   4   5   6 141.601 9.65076   1
   5   5   6 26.0864 3.89667   1
  -5  -6  10 8.91688 9.96856  -2
   8  -6  -6 8.91688 9.96856   1
   5   6 -10 -5.5307 6.68298  -2
  -8   6   6 -5.5307 6.68298   1
  -4  -6  10 14.5004 9.64962  -2
   7  -6  -6 14.5004 9.64962   1
   4   6 -10 29.9893 7.42070  -2
  -7   6   6 29.9893 7.42070   1
  -3  -6  10 153.532 19.3048  -2
   6  -6  -6 153.532 19.3048   1
   3   6 -10 132.398 12.5287  -2
  -6   6   6 132.398 12.5287   1
  -2  -6  10 160.257 18.6737  -2
   5  -6  -6 160.257 18.6737   1
   2   6 -10 142.139 18.1677  -2
  -5   6   6 142.139 18.1677   1
  -1  -6  10 15.0574 7.05518  -2
   4  -6  -6 15.0574 7.05518   1
   1   6 -10 24.4435 8.21480  -2
  -4   6   6 24.4435 8.21480   1
   0  -6  10 117.688 13.3900  -2
   3  -6  -6 117.688 13.3900   1
   0   6 -10 97.2228 9.05285  -2
  -3   6   6 97.2228 9.05285   1
   1  -6  10 113.013 13.0001  -2
   2  -6  -6 113.013 13.0001   1
  -1   6 -10 108.973 9.38406  -2
  -2   6   6 108.973 9.38406   1
   2  -6  10 464.731 23.1307  -2
   1  -6  -6 464.731 23.1307   1
  -2   6 -10 445.387 23.2823  -2
  -1   6   6 445.387 23.2823   1
   3  -6  10 10.1729 3.16474  -2
   0  -6  -6 10.1729 3.16474   1
  -3   6 -10 16.2315 3.79618  -2
   0   6   6 16.2315 3.79618   1
   4  -6  10 235.206 15.1521  -2
  -1  -6  -6 235.206 15.1521   1
  -4   6 -10 227.495 13.5221  -2
   1   6   6 227.495 13.5221   1
  -5   6 -10 28.6359 4.48321  -2
   2   6   6 28.6359 4.48321   1
  -6   6 -10 9.67890 3.51629  -2
   3   6   6 9.67890 3.51629   1
  -7   6 -10 5.49501 5.37687  -2
   4   6   6 5.49501 5.37687   1
   8  -7  -6 6.22686 4.61316   1
  -8   7   6 5.09620 6.59808   1
   7  -7  -6 5.52624 4.72255   1
  -7   7   6 8.06904 6.66893   1
   6  -7  -6 22.3510 5.09169   1
  -6   7   6 18.7350 5.72261   1
   5  -7  -6 19.7135 4.64641   1
  -5   7   6 25.0758 9.89191   1
   4  -7  -6 2.87246 2.67900   1
  -4   7   6 6.36595 5.38890   1
   3  -7  -6 6.23426 2.72144   1
  -3   7   6 5.45281 4.59703   1
   2  -7  -6 4.68424 2.14253   1
  -2   7   6 -3.0538 1.75205   1
   1  -7  -6 39.6262 4.81471   1
  -1   7   6 36.9726 4.56703   1
   0  -7  -6 185.908 12.1313   1
   0   7   6 192.191 10.4497   1
  -1  -7  -6 0.89626 1.28744   1
   1   7   6 -0.1382 1.94808   1
   2   7   6 0.13346 1.76538   1
   3   7   6 9.99318 2.95541   1
  -3  -8  11 20.6195 13.4073  -2
   7  -8  -6 20.6195 13.4073   1
  -2  -8  11 14.1492 10.8999  -2
   6  -8  -6 14.1492 10.8999   1
   1   8 -11 38.1767 13.6580  -2
  -5   8   6 38.1767 13.6580   1
   0  -8  11 16.4660 8.66842  -2
   4  -8  -6 16.4660 8.66842   1
   1  -8  11 -0.0703 7.81142  -2
   3  -8  -6 -0.0703 7.81142   1
  -1   8 -11 17.6442 10.9141  -2
  -3   8   6 17.6442 10.9141   1
   2  -8  11 241.162 22.1281  -2
   2  -8  -6 241.162 22.1281   1
   2  -8  -6 66.6544 9.94022   1
  -2   8 -11 196.190 22.5399  -2
  -2   8   6 196.190 22.5399   1
   3  -8  11 -2.6813 6.34761  -2
   1  -8  -6 -2.6813 6.34761   1
  -3   8 -11 -4.7006 8.74054  -2
  -1   8   6 -4.7006 8.74054   1
  -4   8 -11 21.7685 9.43634  -2
   0   8   6 21.7685 9.43634   1
  -1  -8  -6 2.18440 1.53921   1
  -5   8 -11 46.4617 12.1729  -2
   1   8   6 46.4617 12.1729   1
  -6   8 -11 1.25545 8.60505  -2
   2   8   6 1.25545 8.60505   1
   5  -9  -6 4.56706 6.30503   1
  -5   9   6 5.84719 6.21784   1
   4  -9  -6 6.17164 5.85903   1
  -4   9   6 9.82524 5.08450   1
   3  -9  -6 1.78531 3.60677   1
  -3   9   6 5.96589 4.30853   1
  -2   9   6 -4.2547 4.59251   1
  -1   9   6 17.0021 8.02395   1
   1   9  -7 11.4395 3.18727   1
   0   9  -7 40.8637 5.08686   1
  -1   9  -7 14.2785 3.22667   1
  -2   9  -7 56.1473 5.94311   1
  -3   9  -7 12.2606 3.53037   1
   3  -9   7 0.75549 1.65402   1
  -4   9  -7 3.67755 4.18509   1
   4  -9   7 -3.9572 4.79295   1
  -5   9  -7 19.1068 6.66216   1
   5  -9   7 19.8846 6.06112   1
  -7   8   2 71.3429 5.67552  -2
   3   8  -7 71.3429 5.67552   1
   7  -8  -2 80.1024 13.9826  -2
  -3  -8   7 80.1024 13.9826   1
  -6   8   2 22.5907 4.96336  -2
   2   8  -7 22.5907 4.96336   1
   6  -8  -2 30.2214 10.7203  -2
  -2  -8   7 30.2214 10.7203   1
  -5   8   2 57.8313 6.26626  -2
   1   8  -7 57.8313 6.26626   1
   5  -8  -2 49.3715 11.6279  -2
  -1  -8   7 49.3715 11.6279   1
  -4   8   2 25.6469 6.39821  -2
   0   8  -7 25.6469 6.39821   1
  -3   8   2 9.99739 5.70864  -2
  -1   8  -7 9.99739 5.70864   1
   3  -8  -2 14.3962 9.81420  -2
   1  -8   7 14.3962 9.81420   1
  -2   8   2 7.19770 6.12746  -2
  -2   8  -7 7.19770 6.12746   1
   2  -8  -2 14.9004 8.90244  -2
   2  -8   7 14.9004 8.90244   1
   2  -8   7 1.84311 1.31939   1
  -1   8   2 46.7773 8.71397  -2
  -3   8  -7 46.7773 8.71397   1
   1  -8  -2 50.4604 8.22405  -2
   3  -8   7 50.4604 8.22405   1
   0   8   2 44.2459 12.4504  -2
  -4   8  -7 44.2459 12.4504   1
   0  -8  -2 42.5299 9.46241  -2
   4  -8   7 42.5299 9.46241   1
  -1  -8  -2 207.122 21.7108  -2
   5  -8   7 207.122 21.7108   1
  -2  -8  -2 14.7950 10.6645  -2
   6  -8   7 14.7950 10.6645   1
  -3  -8  -2 2.24485 13.3252  -2
   7  -8   7 2.24485 13.3252   1
   4   7  -7 110.062 4.47065   1
   3   7  -7 -0.5464 1.42531   1
  -3  -7   7 0.19264 3.08711   1
   2   7  -7 -0.1793 1.27321   1
  -2  -7   7 -0.8996 3.32406   1
   1   7  -7 8.33487 2.17326   1
  -1  -7   7 11.9902 5.14418   1
   0   7  -7 0.84932 1.45520   1
   0  -7   7 -1.2177 2.79107   1
  -1   7  -7 131.439 7.35297   1
   1  -7   7 118.408 5.51242   1
  -2   7  -7 10.9937 2.51912   1
   2  -7   7 8.20311 1.83719   1
  -3   7  -7 6.77104 2.34202   1
   3  -7   7 8.07946 3.03359   1
  -4   7  -7 2.05299 2.40395   1
   4  -7   7 0.69397 2.80278   1
  -5   7  -7 3.77984 3.60366   1
   5  -7   7 3.14160 2.62153   1
  -6   7  -7 -2.7959 3.63419   1
   6  -7   7 3.84185 3.68934   1
  -7   7  -7 14.1672 8.85623   1
   7  -7   7 5.72133 5.04014   1
   8  -7   7 6.03602 5.08668   1
  -9   6   3 17.9082 5.44546  -2
   6   6  -7 17.9082 5.44546   1
  -8   6   3 9.16358 3.03806  -2
   5   6  -7 9.16358 3.03806   1
  -7   6   3 150.715 7.19978  -2
   4   6  -7 150.715 7.19978   1
  -6   6   3 91.9118 5.69455  -2
   3   6  -7 91.9118 5.69455   1
   6  -6  -3 94.1174 11.9889  -2
  -3  -6   7 94.1174 11.9889   1
  -5   6   3 86.7485 7.41555  -2
   2   6  -7 86.7485 7.41555   1
   5  -6  -3 92.1174 11.6717  -2
  -2  -6   7 92.1174 11.6717   1
  -4   6   3 46.0279 4.55891  -2
   1   6  -7 46.0279 4.55891   1
   4  -6  -3 59.9059 9.02046  -2
  -1  -6   7 59.9059 9.02046   1
  -3   6   3 201.820 10.3987  -2
   0   6  -7 201.820 10.3987   1
   3  -6  -3 224.429 19.1584  -2
   0  -6   7 224.429 19.1584   1
  -2   6   3 323.647 14.8515  -2
  -1   6  -7 323.647 14.8515   1
   2  -6  -3 351.954 26.7447  -2
   1  -6   7 351.954 26.7447   1
  -1   6   3 166.555 8.39888  -2
  -2   6  -7 166.555 8.39888   1
   1  -6  -3 178.270 17.7458  -2
   2  -6   7 178.270 17.7458   1
   0   6   3 278.447 13.9575  -2
  -3   6  -7 278.447 13.9575   1
   1   6   3 2.03456 3.25696  -2
  -4   6  -7 2.03456 3.25696   1
   2   6   3 106.426 8.58054  -2
  -5   6  -7 106.426 8.58054   1
   3   6   3 18.9399 6.74357  -2
  -6   6  -7 18.9399 6.74357   1
  -3  -6  -3 17.3200 6.00615  -2
   6  -6   7 17.3200 6.00615   1
   4   6   3 4.20510 5.88375  -2
  -7   6  -7 4.20510 5.88375   1
  -4  -6  -3 -4.0277 7.29317  -2
   7  -6   7 -4.0277 7.29317   1
   5   6   3 1.05908 8.67947  -2
  -8   6  -7 1.05908 8.67947   1
  -5  -6  -3 1.38360 9.41042  -2
   8  -6   7 1.38360 9.41042   1
   6   5  -7 2.49091 2.01106   1
   5   5  -7 167.421 8.89767   1
   4   5  -7 8.23590 1.34312   1
   3   5  -7 3.82548 1.11877   1
  -3  -5   7 9.12748 3.99405   1
   2   5  -7 2.62560 1.21645   1
  -2  -5   7 4.58537 3.03295   1
   1   5  -7 36.4765 3.03592   1
  -1  -5   7 35.7159 3.61027   1
   0   5  -7 192.753 9.27742   1
   0  -5   7 189.905 10.6365   1
  -1   5  -7 1.59983 1.49270   1
   1  -5   7 -0.2809 0.88245   1
  -2   5  -7 65.1178 5.24838   1
   2  -5   7 63.6853 5.30224   1
  -3   5  -7 2.05468 1.52819   1
   3  -5   7 1.72219 1.65589   1
  -4   5  -7 6.94080 2.47146   1
   4  -5   7 5.36439 2.31225   1
  -5   5  -7 4.13759 2.31640   1
   5  -5   7 2.34070 2.39671   1
  -6   5  -7 17.6993 3.59470   1
   6  -5   7 10.7237 4.29135   1
  -7   5  -7 99.8322 10.1352   1
   7  -5   7 81.2456 10.1032   1
  -8   5  -7 -6.3153 4.17899   1
   8  -5   7 12.1112 7.12081   1
  -9   4   4 13.1570 4.55583  -2
   7   4  -7 13.1570 4.55583   1
  -8   4   4 81.7390 6.60653  -2
   6   4  -7 81.7390 6.60653   1
  -7   4   4 51.2926 4.81551  -2
   5   4  -7 51.2926 4.81551   1
  -6   4   4 172.342 10.2670  -2
   4   4  -7 172.342 10.2670   1
  -5   4   4 156.351 6.32578  -2
   3   4  -7 156.351 6.32578   1
   5  -4  -4 177.160 15.5654  -2
  -3  -4   7 177.160 15.5654   1
  -4   4   4 420.852 18.9552  -2
   2   4  -7 420.852 18.9552   1
   4  -4  -4 374.159 18.2781  -2
  -2  -4   7 374.159 18.2781   1
  -3   4   4 67.5451 6.05501  -2
   1   4  -7 67.5451 6.05501   1
   1   4  -7 10.9403 2.85915   1
   3  -4  -4 73.0454 4.67426  -2
  -1  -4   7 73.0454 4.67426   1
   0   4  -7 1387.33 77.2884   1
  -2   4   4 1615.84 66.5360  -2
   0   4  -7 1615.84 66.5360   1
   2  -4  -4 1642.67 68.1035  -2
   0  -4   7 1642.67 68.1035   1
  -1   4  -7 280.944 19.3442   1
  -1   4   4 316.335 16.3868  -2
  -1   4  -7 316.335 16.3868   1
   1  -4   7 280.761 21.5436   1
   1  -4  -4 282.964 22.4404  -2
   1  -4   7 282.964 22.4404   1
  -2   4  -7 82.1851 8.85394   1
   0   4   4 381.187 28.0459  -2
  -2   4  -7 381.187 28.0459   1
   2  -4   7 65.9620 10.9409   1
   0  -4  -4 395.320 19.5960  -2
   2  -4   7 395.320 19.5960   1
   1   4   4 145.778 14.8465  -2
  -3   4  -7 145.778 14.8465   1
  -3   4  -7 138.129 12.9404   1
   3  -4   7 121.955 13.4011   1
  -1  -4  -4 136.623 14.2127  -2
   3  -4   7 136.623 14.2127   1
   2   4   4 93.1843 8.20932  -2
  -4   4  -7 93.1843 8.20932   1
   4  -4   7 8.78298 4.31626   1
  -2  -4  -4 90.7236 8.57357  -2
   4  -4   7 90.7236 8.57357   1
   3   4   4 29.0086 5.60532  -2
  -5   4  -7 29.0086 5.60532   1
  -3  -4  -4 25.6980 4.65027  -2
   5  -4   7 25.6980 4.65027   1
   4   4   4 48.4591 10.0065  -2
  -6   4  -7 48.4591 10.0065   1
  -4  -4  -4 41.9045 7.29830  -2
   6  -4   7 41.9045 7.29830   1
   5   4   4 8.49811 8.65703  -2
  -7   4  -7 8.49811 8.65703   1
  -5  -4  -4 7.26908 7.60934  -2
   7  -4   7 7.26908 7.60934   1
  -6  -4  -4 -5.9027 9.34014  -2
   8  -4   7 -5.9027 9.34014   1
  -7  -4  -4 11.0161 8.11373  -2
   9  -4   7 11.0161 8.11373   1
   8   3  -7 63.8297 7.20271   1
   7   3  -7 2.25633 2.43909   1
   6   3  -7 58.1400 5.41720   1
   5   3  -7 123.096 8.20722   1
   4   3  -7 13.7955 1.25373   1
   3   3  -7 28.3608 2.09411   1
  -3  -3   7 28.0452 3.09164   1
   2   3  -7 23.6878 2.49934   1
  -2  -3   7 23.0419 2.49667   1
   1   3  -7 161.408 6.28462   1
  -1  -3   7 162.834 7.56475   1
   0   3  -7 252.675 9.98371   1
   0  -3   7 240.072 8.69742   1
  -1   3  -7 18.0539 2.29768   1
   1  -3   7 18.7670 2.18645   1
  -2   3  -7 206.548 9.40687   1
   2  -3   7 198.965 9.67659   1
  -3   3  -7 345.449 14.3898   1
   3  -3   7 352.798 14.6835   1
  -4   3  -7 7.28995 2.07603   1
   4  -3   7 7.01847 2.12531   1
  -5   3  -7 80.7307 7.40509   1
   5  -3   7 78.6885 6.28438   1
  -6   3  -7 117.839 13.3088   1
   6  -3   7 95.2634 7.64931   1
   7  -3   7 2.23039 2.36457   1
  -8   3  -7 -3.7728 3.99477   1
   8  -3   7 21.8198 5.48720   1
  -9   3  -7 -5.8804 6.02623   1
   9  -3   7 4.99718 8.33206   1
  -9   2   6 21.3291 6.06532  -2
   8   2  -7 21.3291 6.06532   1
  -8   2   6 23.5498 7.36444  -2
   7   2  -7 23.5498 7.36444   1
  -7   2   6 52.8800 5.45239  -2
   6   2  -7 52.8800 5.45239   1
  -6   2   6 7.00810 4.46906  -2
   5   2  -7 7.00810 4.46906   1
   5   2  -7 8.21418 2.91385   1
  -5   2   6 80.6817 4.85581  -2
   4   2  -7 80.6817 4.85581   1
   4   2  -7 65.3325 6.35330   1
   5  -2  -6 69.3099 5.93856  -2
  -4  -2   7 69.3099 5.93856   1
   3   2  -7 675.870 29.2345   1
  -4   2   6 778.001 32.2161  -2
   3   2  -7 778.001 32.2161   1
   4  -2  -6 735.764 44.0590  -2
  -3  -2   7 735.764 44.0590   1
  -3  -2   7 707.675 45.7352   1
   2   2  -7 24.9952 4.67761   1
  -3   2   6 80.0488 5.67341  -2
   2   2  -7 80.0488 5.67341   1
   3  -2  -6 81.0548 5.75817  -2
  -2  -2   7 81.0548 5.75817   1
  -2  -2   7 22.0272 4.69366   1
   1   2  -7 461.782 20.9465   1
  -1  -2   7 468.302 31.1175   1
   0   2  -7 982.873 28.0829   1
   0  -2   7 913.564 38.4696   1
   1  -2  -6 1177.95 67.8212  -2
   0  -2   7 1177.95 67.8212   1
   0   2   6 428.144 19.5664  -2
  -1   2  -7 428.144 19.5664   1
  -1   2  -7 29.0007 4.04940   1
   1  -2   7 28.4749 2.80033   1
   0  -2  -6 412.517 27.6421  -2
   1  -2   7 412.517 27.6421   1
   1   2   6 297.284 20.8953  -2
  -2   2  -7 297.284 20.8953   1
  -2   2  -7 26.3783 4.50022   1
   2  -2   7 16.8786 4.56371   1
  -1  -2  -6 284.346 14.5941  -2
   2  -2   7 284.346 14.5941   1
   2   2   6 68.2272 8.23892  -2
  -3   2  -7 68.2272 8.23892   1
  -3   2  -7 37.2019 6.08895   1
  -2  -2  -6 63.5415 6.22203  -2
   3  -2   7 63.5415 6.22203   1
   3  -2   7 35.3053 5.98412   1
   3   2   6 50.8257 8.23051  -2
  -4   2  -7 50.8257 8.23051   1
   4  -2   7 12.1487 4.23941   1
  -3  -2  -6 59.1623 6.34341  -2
   4  -2   7 59.1623 6.34341   1
   4   2   6 96.6596 8.35975  -2
  -5   2  -7 96.6596 8.35975   1
  -4  -2  -6 111.930 9.08641  -2
   5  -2   7 111.930 9.08641   1
   5  -2   7 86.0097 11.6090   1
   5   2   6 21.0010 6.46907  -2
  -6   2  -7 21.0010 6.46907   1
  -5  -2  -6 8.55509 4.53249  -2
   6  -2   7 8.55509 4.53249   1
   6   2   6 9.09307 7.28141  -2
  -7   2  -7 9.09307 7.28141   1
  -6  -2  -6 2.15837 3.83218  -2
   7  -2   7 2.15837 3.83218   1
  -7  -2  -6 7.81069 7.15994  -2
   8  -2   7 7.81069 7.15994   1
  -9   2  -7 -1.0013 6.37301   1
   9  -2   7 0.81270 4.56659   1
   9   1  -7 10.8341 4.14036   1
   8   1  -7 1.92181 2.75164   1
   7   1  -7 2.73229 2.35876   1
   6   1  -7 96.8972 7.01914   1
   5   1  -7 21.9062 2.26554   1
  -5  -1   7 19.5098 3.13276   1
   4   1  -7 2.18185 0.97605   1
  -4  -1   7 -1.3971 1.15321   1
   3   1  -7 4.96113 1.09060   1
  -3  -1   7 5.96276 1.29219   1
   2   1  -7 16.9859 2.26621   1
  -2  -1   7 14.4556 1.30688   1
   1   1  -7 157.831 7.34988   1
  -1  -1   7 160.878 9.10880   1
   0   1  -7 22.0972 3.16762   1
   0  -1   7 26.3172 1.97312   1
  -1   1  -7 282.683 13.4859   1
   1  -1   7 286.972 9.75726   1
  -2   1  -7 414.488 18.7629   1
   2  -1   7 416.899 15.3709   1
  -3   1  -7 192.535 10.3708   1
   3  -1   7 189.504 8.67911   1
  -4   1  -7 -0.8949 1.93290   1
   4  -1   7 2.05145 1.24409   1
  -5   1  -7 78.1595 9.18478   1
   5  -1   7 77.9561 5.71122   1
   6  -1   7 7.69599 4.01184   1
   7  -1   7 9.89447 2.67935   1
   8  -1   7 78.4263 9.22358   1
  -9   0   7 9.33755 5.50804  -2
   9   0  -7 9.33755 5.50804   1
  -8   0   7 -6.1572 5.40392  -2
   8   0  -7 -6.1572 5.40392   1
  -7   0   7 8.41754 5.62100  -2
   7   0  -7 8.41754 5.62100   1
   7   0  -7 -1.7927 4.94305  -2
  -7   0   7 -1.7927 4.94305   1
  -6   0   7 3.81306 3.58084  -2
   6   0  -7 3.81306 3.58084   1
   6   0  -7 0.22846 1.85740  -2
  -6   0   7 0.22846 1.85740   1
  -5   0   7 64.2147 6.16353  -2
   5   0  -7 64.2147 6.16353   1
   5   0  -7 66.5251 5.16951  -2
  -5   0   7 66.5251 5.16951   1
  -4   0   7 901.152 31.3340  -2
   4   0  -7 901.152 31.3340   1
   4   0  -7 884.506 31.1570  -2
  -4   0   7 884.506 31.1570   1
  -3   0   7 24.8208 3.28859  -2
   3   0  -7 24.8208 3.28859   1
   3   0  -7 27.1300 3.29697  -2
  -3   0   7 27.1300 3.29697   1
  -2   0   7 11.7698 2.04073  -2
   2   0  -7 11.7698 2.04073   1
   2   0  -7 13.1799 2.35594  -2
  -2   0   7 13.1799 2.35594   1
  -1   0   7 893.828 31.7157  -2
   1   0  -7 893.828 31.7157   1
   1   0  -7 976.501 39.6996  -2
  -1   0   7 976.501 39.6996   1
   0   0   7 46.1782 3.74813  -2
   0   0  -7 46.1782 3.74813   1
   0   0  -7 48.3200 3.26321  -2
   0   0   7 48.3200 3.26321   1
   1   0   7 49.8372 3.94828  -2
  -1   0  -7 49.8372 3.94828   1
  -1   0  -7 52.8252 3.91052  -2
   1   0   7 52.8252 3.91052   1
   2   0   7 196.328 9.57016  -2
  -2   0  -7 196.328 9.57016   1
  -2   0  -7 174.208 9.35327  -2
   2   0   7 174.208 9.35327   1
   3   0   7 74.4855 7.33765  -2
  -3   0  -7 74.4855 7.33765   1
  -3   0  -7 54.9668 3.79541  -2
   3   0   7 54.9668 3.79541   1
   4   0   7 82.5157 8.38790  -2
  -4   0  -7 82.5157 8.38790   1
  -4   0  -7 73.2338 4.78458  -2
   4   0   7 73.2338 4.78458   1
  -5   0  -7 85.9581 5.67267  -2
   5   0   7 85.9581 5.67267   1
  -6   0  -7 18.5441 3.29083  -2
   6   0   7 18.5441 3.29083   1
  -7   0  -7 9.06814 3.29893  -2
   7   0   7 9.06814 3.29893   1
   8   0   7 3.78127 7.22313  -2
  -8   0  -7 3.78127 7.22313   1
  -8   0  -7 4.02508 4.76053  -2
   8   0   7 4.02508 4.76053   1
   9  -1  -7 33.4276 6.61097   1
   8  -1  -7 0.49591 3.35969   1
  -8   1   7 0.21712 2.26953   1
   7  -1  -7 85.3044 9.01664   1
  -7   1   7 69.5417 6.68898   1
   6  -1  -7 9.51193 2.56018   1
  -6   1   7 6.26956 2.46851   1
   5  -1  -7 -0.3156 1.30312   1
  -5   1   7 1.86787 1.52829   1
   4  -1  -7 96.7867 5.87570   1
  -4   1   7 92.1236 5.74995   1
   3  -1  -7 293.974 12.2805   1
  -3   1   7 302.450 15.4029   1
   2  -1  -7 2.62693 1.59652   1
  -2   1   7 1.71705 1.19256   1
   1  -1  -7 724.776 32.1881   1
  -1   1   7 730.597 31.9576   1
   0  -1  -7 26.8906 2.50349   1
   0   1   7 31.2644 3.66447   1
  -1  -1  -7 305.586 14.1346   1
   1   1   7 342.091 16.1205   1
  -2  -1  -7 8.39719 2.78080   1
   2   1   7 8.03683 1.32297   1
  -3  -1  -7 87.4411 8.46361   1
   3   1   7 84.1774 4.40311   1
  -4  -1  -7 11.3285 3.54868   1
   4   1   7 9.54523 1.65633   1
   5   1   7 225.478 10.0417   1
  -6  -1  -7 20.2435 5.50600   1
   6   1   7 21.1560 2.94791   1
   7   1   7 242.438 11.4676   1
  -8  -1  -7 -3.1632 4.67242   1
   8   1   7 5.41618 2.29580   1
  -8  -2   8 24.9302 9.07219  -2
   9  -2  -7 24.9302 9.07219   1
   8   2  -8 3.30145 7.79818  -2
  -9   2   7 3.30145 7.79818   1
  -7  -2   8 21.0162 11.0574  -2
   8  -2  -7 21.0162 11.0574   1
   7   2  -8 8.89925 6.98624  -2
  -8   2   7 8.89925 6.98624   1
   7  -2  -7 15.4439 7.80895   1
  -6  -2   8 28.2963 8.45078  -2
   7  -2  -7 28.2963 8.45078   1
   6   2  -8 13.0421 5.31364  -2
  -7   2   7 13.0421 5.31364   1
   6  -2  -7 129.553 17.0905   1
  -5  -2   8 132.406 14.9637  -2
   6  -2  -7 132.406 14.9637   1
   5   2  -8 139.943 10.1911  -2
  -6   2   7 139.943 10.1911   1
   5  -2  -7 58.7510 6.89356   1
   4   2  -8 98.9194 7.80751  -2
  -5   2   7 98.9194 7.80751   1
  -5   2   7 57.4506 10.1222   1
   4  -2  -7 291.221 16.2978   1
  -3  -2   8 337.871 25.4090  -2
   4  -2  -7 337.871 25.4090   1
   3   2  -8 391.110 26.1247  -2
  -4   2   7 391.110 26.1247   1
  -4   2   7 267.635 24.1947   1
   3  -2  -7 129.716 9.22992   1
   2   2  -8 406.019 27.5307  -2
  -3   2   7 406.019 27.5307   1
  -3   2   7 128.268 8.99182   1
   2  -2  -7 661.623 42.9741   1
  -1  -2   8 584.643 36.8273  -2
   2  -2  -7 584.643 36.8273   1
  -2   2   7 609.088 23.0027   1
   0  -2   8 356.044 24.1461  -2
   1  -2  -7 356.044 24.1461   1
   1  -2  -7 6.39523 3.35003   1
  -1   2   7 6.04571 2.20501   1
   1  -2   8 202.184 15.5974  -2
   0  -2  -7 202.184 15.5974   1
   0  -2  -7 104.906 11.4753   1
   0   2   7 119.764 7.75262   1
   2  -2   8 41.6116 2.97304  -2
  -1  -2  -7 41.6116 2.97304   1
  -2   2  -8 38.9429 6.53136  -2
   1   2   7 38.9429 6.53136   1
  -3   2  -8 314.274 21.5032  -2
   2   2   7 314.274 21.5032   1
   4  -2   8 8.50872 4.42686  -2
  -3  -2  -7 8.50872 4.42686   1
  -4   2  -8 7.97514 3.87806  -2
   3   2   7 7.97514 3.87806   1
   5  -2   8 53.0480 7.57532  -2
  -4  -2  -7 53.0480 7.57532   1
  -5   2  -8 58.8468 6.04405  -2
   4   2   7 58.8468 6.04405   1
  -7   2  -8 43.3510 5.78587  -2
   6   2   7 43.3510 5.78587   1
  -8   2  -8 47.7252 6.75455  -2
   7   2   7 47.7252 6.75455   1
   9  -3  -7 1.73903 3.89135   1
   8  -3  -7 63.8872 8.89114   1
  -8   3   7 39.5054 6.82769   1
   7  -3  -7 33.8257 4.90800   1
  -7   3   7 28.6124 4.24923   1
   6  -3  -7 32.1496 4.56785   1
  -6   3   7 23.9057 4.42242   1
   5  -3  -7 404.808 18.1028   1
  -5   3   7 417.099 18.0254   1
   4  -3  -7 148.999 8.58944   1
  -4   3   7 135.766 9.21144   1
   3  -3  -7 5.87354 1.87008   1
  -3   3   7 3.83948 1.61043   1
   2  -3  -7 101.452 7.87734   1
  -2   3   7 107.294 6.51767   1
   1  -3  -7 132.106 8.90985   1
  -1   3   7 127.171 7.25807   1
   0  -3  -7 309.146 22.3156   1
   0   3   7 310.835 16.0065   1
  -1  -3  -7 30.8489 6.99776   1
   1   3   7 46.1176 4.76176   1
  -2  -3  -7 28.6050 5.56809   1
   2   3   7 34.5055 4.33331   1
   3   3   7 11.0203 2.93296   1
   4   3   7 5.81258 2.23549   1
  -5  -3  -7 8.78712 4.38523   1
   5   3   7 12.4257 2.73007   1
   6   3   7 23.9741 4.47077   1
   7   3   7 1.20274 2.33904   1
  -7  -4  10 1.50502 11.8733  -2
   9  -4  -7 1.50502 11.8733   1
   7   4 -10 -2.4427 9.08007  -2
  -9   4   7 -2.4427 9.08007   1
  -6  -4  10 15.3280 11.1834  -2
   8  -4  -7 15.3280 11.1834   1
   6   4 -10 10.7565 5.86409  -2
  -8   4   7 10.7565 5.86409   1
  -5  -4  10 6.53913 8.01167  -2
   7  -4  -7 6.53913 8.01167   1
  -4  -4  10 152.693 18.9728  -2
   6  -4  -7 152.693 18.9728   1
   4   4 -10 130.989 10.9010  -2
  -6   4   7 130.989 10.9010   1
  -3  -4  10 720.487 52.2380  -2
   5  -4  -7 720.487 52.2380   1
   3   4 -10 695.356 28.1236  -2
  -5   4   7 695.356 28.1236   1
  -2  -4  10 -0.4725 5.96103  -2
   4  -4  -7 -0.4725 5.96103   1
   2   4 -10 2.93632 3.25982  -2
  -4   4   7 2.93632 3.25982   1
  -1  -4  10 204.288 19.7231  -2
   3  -4  -7 204.288 19.7231   1
   1   4 -10 222.779 19.4126  -2
  -3   4   7 222.779 19.4126   1
   0  -4  10 257.495 15.3763  -2
   2  -4  -7 257.495 15.3763   1
   0   4 -10 269.093 15.4316  -2
  -2   4   7 269.093 15.4316   1
   1  -4  10 49.2432 8.35668  -2
   1  -4  -7 49.2432 8.35668   1
  -1   4 -10 52.9888 7.98268  -2
  -1   4   7 52.9888 7.98268   1
   2  -4  10 377.403 27.6331  -2
   0  -4  -7 377.403 27.6331   1
  -2   4 -10 385.987 19.5810  -2
   0   4   7 385.987 19.5810   1
   3  -4  10 12.0197 5.76937  -2
  -1  -4  -7 12.0197 5.76937   1
  -3   4 -10 6.87630 3.76488  -2
   1   4   7 6.87630 3.76488   1
   4  -4  10 -0.1398 5.06346  -2
  -2  -4  -7 -0.1398 5.06346   1
  -4   4 -10 19.6235 4.49068  -2
   2   4   7 19.6235 4.49068   1
  -6   4 -10 13.5394 5.68004  -2
   4   4   7 13.5394 5.68004   1
  -7   4 -10 17.4394 5.13267  -2
   5   4   7 17.4394 5.13267   1
  -8   4 -10 0.89976 4.31089  -2
   6   4   7 0.89976 4.31089   1
   9  -5  -7 -2.8163 4.53679   1
   8  -5  -7 6.43323 4.72574   1
  -8   5   7 -7.0478 4.92072   1
   7  -5  -7 46.5326 6.20292   1
  -7   5   7 40.1543 5.83149   1
   6  -5  -7 60.8656 6.86988   1
  -6   5   7 70.5668 11.6442   1
   5  -5  -7 447.320 20.9261   1
  -5   5   7 481.591 21.1725   1
   4  -5  -7 1.66418 2.53780   1
  -4   5   7 4.30341 2.25416   1
   3  -5  -7 33.4621 4.24708   1
  -3   5   7 40.6143 4.57589   1
   2  -5  -7 7.71644 2.69711   1
  -2   5   7 13.6259 2.87242   1
   1  -5  -7 39.6917 4.13797   1
  -1   5   7 33.2002 4.06506   1
   0  -5  -7 421.838 16.7662   1
   0   5   7 411.963 21.3545   1
  -1  -5  -7 10.8410 5.19426   1
   1   5   7 13.7762 3.27761   1
   2   5   7 22.3721 4.14193   1
   3   5   7 4.26290 2.67039   1
   4   5   7 4.24651 2.73833   1
   5   5   7 18.8001 5.22805   1
  -5  -6  11 37.4961 12.5859  -2
   8  -6  -7 37.4961 12.5859   1
   5   6 -11 7.46325 7.91956  -2
  -8   6   7 7.46325 7.91956   1
  -4  -6  11 7.26955 10.0981  -2
   7  -6  -7 7.26955 10.0981   1
   4   6 -11 11.4749 5.78320  -2
  -7   6   7 11.4749 5.78320   1
  -3  -6  11 88.7460 15.2329  -2
   6  -6  -7 88.7460 15.2329   1
   3   6 -11 84.7547 14.3016  -2
  -6   6   7 84.7547 14.3016   1
  -2  -6  11 42.9486 10.9736  -2
   5  -6  -7 42.9486 10.9736   1
   2   6 -11 44.5361 7.42486  -2
  -5   6   7 44.5361 7.42486   1
  -1  -6  11 87.6636 12.8774  -2
   4  -6  -7 87.6636 12.8774   1
   1   6 -11 93.5377 9.41697  -2
  -4   6   7 93.5377 9.41697   1
   0  -6  11 165.527 17.0456  -2
   3  -6  -7 165.527 17.0456   1
   0   6 -11 141.509 11.4489  -2
  -3   6   7 141.509 11.4489   1
   1  -6  11 104.172 12.8013  -2
   2  -6  -7 104.172 12.8013   1
  -1   6 -11 92.5891 8.65982  -2
  -2   6   7 92.5891 8.65982   1
   2  -6  11 176.712 11.7038  -2
   1  -6  -7 176.712 11.7038   1
  -2   6 -11 169.655 11.8718  -2
  -1   6   7 169.655 11.8718   1
   3  -6  11 48.8760 5.41199  -2
   0  -6  -7 48.8760 5.41199   1
  -3   6 -11 52.1051 5.78252  -2
   0   6   7 52.1051 5.78252   1
  -4   6 -11 18.5075 3.97578  -2
   1   6   7 18.5075 3.97578   1
  -5   6 -11 2.39806 3.05188  -2
   2   6   7 2.39806 3.05188   1
  -6   6 -11 24.3523 6.63017  -2
   3   6   7 24.3523 6.63017   1
  -7   6 -11 12.1368 4.45725  -2
   4   6   7 12.1368 4.45725   1
   8  -7  -7 0.16044 4.63933   1
   7  -7  -7 93.5500 11.3462   1
  -7   7   7 70.6382 15.8681   1
   6  -7  -7 61.4151 9.63023   1
  -6   7   7 73.5936 14.2000   1
   5  -7  -7 8.54240 3.33206   1
  -5   7   7 16.5974 7.27029   1
   4  -7  -7 16.8419 4.10517   1
  -4   7   7 6.05868 3.94884   1
   3  -7  -7 0.83603 2.25487   1
  -3   7   7 5.21348 3.18412   1
   2  -7  -7 7.62409 2.73049   1
  -2   7   7 -0.2837 2.69201   1
   1  -7  -7 60.6220 7.09925   1
  -1   7   7 54.2802 5.83544   1
   0  -7  -7 3.13964 2.03318   1
   0   7   7 4.53419 2.31411   1
   1   7   7 54.3762 5.81310   1
   2   7   7 6.23871 2.79356   1
   3   7   7 42.1824 5.41837   1
  -2  -8  12 14.2378 11.5947  -2
   6  -8  -7 14.2378 11.5947   1
   2   8 -12 -5.1344 15.0855  -2
  -6   8   7 -5.1344 15.0855   1
  -1  -8  12 51.5783 13.7345  -2
   5  -8  -7 51.5783 13.7345   1
   0  -8  12 110.909 16.2853  -2
   4  -8  -7 110.909 16.2853   1
  -1   8 -12 23.3461 11.6589  -2
  -3   8   7 23.3461 11.6589   1
   2  -8  -7 147.682 15.9329   1
   2  -8  12 155.305 18.1720  -2
   2  -8  -7 155.305 18.1720   1
  -2   8 -12 175.030 21.3637  -2
  -2   8   7 175.030 21.3637   1
   3  -8  12 52.1304 9.87416  -2
   1  -8  -7 52.1304 9.87416   1
  -3   8 -12 50.7479 7.12291  -2
  -1   8   7 50.7479 7.12291   1
   4  -8  12 12.8605 5.42765  -2
   0  -8  -7 12.8605 5.42765   1
   0   8   7 11.7054 3.65251   1
  -4   8 -12 26.0769 11.2016  -2
   0   8   7 26.0769 11.2016   1
   1   8   7 -0.9941 2.04764   1
  -5   8 -12 1.51708 10.2240  -2
   1   8   7 1.51708 10.2240   1
  -4   9   7 -1.5376 3.99532   1
   3  -9  -7 2.49421 3.76797   1
  -3   9   7 -1.4650 5.84516   1
   2  -9  -7 -5.0540 7.21948   1
  -2   9   7 3.98213 6.50817   1
   1   9  -8 36.0282 5.00381   1
   0   9  -8 2.15345 2.18401   1
  -1   9  -8 26.4661 4.33148   1
  -2   9  -8 2.50234 2.55390   1
  -3   9  -8 5.16372 2.85217   1
   3  -9   8 -1.0474 2.14615   1
  -4   9  -8 4.03994 4.83858   1
   4  -9   8 4.50632 2.91395   1
  -5   9  -8 7.21800 5.58693   1
   5  -9   8 9.61932 4.42508   1
  -7   8   3 93.6522 6.17416  -2
   3   8  -8 93.6522 6.17416   1
  -6   8   3 39.6599 4.77516  -2
   2   8  -8 39.6599 4.77516   1
   6  -8  -3 42.5253 11.9480  -2
  -2  -8   8 42.5253 11.9480   1
  -5   8   3 48.5810 6.78276  -2
   1   8  -8 48.5810 6.78276   1
   5  -8  -3 33.7379 10.4286  -2
  -1  -8   8 33.7379 10.4286   1
  -4   8   3 115.172 10.4465  -2
   0   8  -8 115.172 10.4465   1
   4  -8  -3 124.859 16.1261  -2
   0  -8   8 124.859 16.1261   1
  -3   8   3 -4.6866 5.47493  -2
  -1   8  -8 -4.6866 5.47493   1
   3  -8  -3 9.52959 9.50514  -2
   1  -8   8 9.52959 9.50514   1
  -2   8   3 20.7361 6.83659  -2
  -2   8  -8 20.7361 6.83659   1
   2  -8  -3 39.6849 11.0074  -2
   2  -8   8 39.6849 11.0074   1
   2  -8   8 7.49547 2.08790   1
  -1   8   3 306.550 19.2504  -2
  -3   8  -8 306.550 19.2504   1
   1  -8  -3 261.595 22.7807  -2
   3  -8   8 261.595 22.7807   1
   0   8   3 36.1046 12.1330  -2
  -4   8  -8 36.1046 12.1330   1
   0  -8  -3 71.6824 11.2477  -2
   4  -8   8 71.6824 11.2477   1
  -1  -8  -3 22.9766 10.4169  -2
   5  -8   8 22.9766 10.4169   1
  -2  -8  -3 83.1903 16.3507  -2
   6  -8   8 83.1903 16.3507   1
   7  -8   8 11.9540 5.26209   1
   4   7  -8 18.3595 1.97376   1
   3   7  -8 22.2322 2.82383   1
   2   7  -8 2.44533 1.83421   1
  -2  -7   8 2.51275 3.99392   1
   1   7  -8 0.10032 1.40375   1
  -1  -7   8 5.84384 3.35623   1
   0   7  -8 12.4685 2.56041   1
   0  -7   8 0.22156 3.29145   1
  -1   7  -8 10.0392 2.49908   1
   1  -7   8 6.79477 1.53155   1
  -2   7  -8 4.54846 2.02615   1
   2  -7   8 6.55194 2.63384   1
  -3   7  -8 54.4596 5.24503   1
   3  -7   8 40.4042 9.69897   1
  -4   7  -8 1.97753 2.42540   1
   4  -7   8 4.85058 4.56143   1
  -5   7  -8 62.9204 6.77974   1
   5  -7   8 33.3719 10.2116   1
  -6   7  -8 9.14744 5.15128   1
   6  -7   8 4.68576 4.41148   1
  -7   7  -8 58.5773 15.0039   1
   7  -7   8 68.1355 10.3718   1
  -8   6   4 16.2240 4.91279  -2
   5   6  -8 16.2240 4.91279   1
  -7   6   4 28.6453 2.53288  -2
   4   6  -8 28.6453 2.53288   1
  -6   6   4 6.07958 2.91023  -2
   3   6  -8 6.07958 2.91023   1
   6  -6  -4 -0.6382 5.13836  -2
  -3  -6   8 -0.6382 5.13836   1
  -5   6   4 164.657 8.72124  -2
   2   6  -8 164.657 8.72124   1
   5  -6  -4 174.158 16.8332  -2
  -2  -6   8 174.158 16.8332   1
  -4   6   4 22.9752 3.42046  -2
   1   6  -8 22.9752 3.42046   1
   4  -6  -4 24.0636 6.62698  -2
  -1  -6   8 24.0636 6.62698   1
  -3   6   4 182.517 9.62002  -2
   0   6  -8 182.517 9.62002   1
   3  -6  -4 181.141 10.3424  -2
   0  -6   8 181.141 10.3424   1
  -2   6   4 221.231 11.3633  -2
  -1   6  -8 221.231 11.3633   1
   2  -6  -4 228.808 20.4530  -2
   1  -6   8 228.808 20.4530   1
  -1   6   4 663.456 22.6610  -2
  -2   6  -8 663.456 22.6610   1
   1  -6  -4 684.345 46.5551  -2
   2  -6   8 684.345 46.5551   1
   0   6   4 111.655 7.98666  -2
  -3   6  -8 111.655 7.98666   1
   1   6   4 49.7530 7.00218  -2
  -4   6  -8 49.7530 7.00218   1
  -1  -6  -4 53.2503 10.1676  -2
   4  -6   8 53.2503 10.1676   1
   2   6   4 0.90698 4.00682  -2
  -5   6  -8 0.90698 4.00682   1
  -2  -6  -4 5.94702 6.42636  -2
   5  -6   8 5.94702 6.42636   1
   3   6   4 1.46149 3.38616  -2
  -6   6  -8 1.46149 3.38616   1
  -3  -6  -4 1.21626 5.06986  -2
   6  -6   8 1.21626 5.06986   1
   4   6   4 1.18951 8.13903  -2
  -7   6  -8 1.18951 8.13903   1
  -4  -6  -4 14.7828 8.66181  -2
   7  -6   8 14.7828 8.66181   1
   5   6   4 9.81619 9.05411  -2
  -8   6  -8 9.81619 9.05411   1
  -5  -6  -4 15.7272 7.87164  -2
   8  -6   8 15.7272 7.87164   1
   6   5  -8 6.93477 2.48043   1
   5   5  -8 2.06339 1.54740   1
   4   5  -8 1.84819 0.95768   1
   3   5  -8 0.95303 0.98210   1
  -3  -5   8 3.40805 3.17497   1
   2   5  -8 15.2200 2.14774   1
  -2  -5   8 15.5510 5.24034   1
   1   5  -8 116.609 6.47133   1
  -1  -5   8 114.409 6.29727   1
   0   5  -8 60.6388 4.58545   1
   0  -5   8 57.2102 5.06090   1
  -1   5  -8 203.532 10.0065   1
   1  -5   8 206.050 8.68021   1
  -2   5  -8 46.7354 4.44261   1
   2  -5   8 41.9583 3.68864   1
  -3   5  -8 40.5129 4.54424   1
   3  -5   8 41.4239 4.73910   1
  -4   5  -8 97.2883 7.12310   1
   4  -5   8 89.7894 7.20995   1
  -5   5  -8 126.319 10.5072   1
   5  -5   8 113.160 8.57134   1
  -6   5  -8 16.4164 3.72163   1
   6  -5   8 14.9208 5.43682   1
  -7   5  -8 57.6776 8.14114   1
   7  -5   8 36.7261 7.62622   1
  -8   5  -8 -7.6005 4.94932   1
   8  -5   8 10.4689 7.23869   1
  -9   4   5 22.8876 5.24031  -2
   7   4  -8 22.8876 5.24031   1
  -8   4   5 2.70249 5.79199  -2
   6   4  -8 2.70249 5.79199   1
  -7   4   5 66.9255 7.20148  -2
   5   4  -8 66.9255 7.20148   1
  -6   4   5 86.9823 4.17762  -2
   4   4  -8 86.9823 4.17762   1
  -5   4   5 35.5071 3.20417  -2
   3   4  -8 35.5071 3.20417   1
   3   4  -8 27.4019 3.89523   1
   5  -4  -5 38.1197 7.95768  -2
  -3  -4   8 38.1197 7.95768   1
   2   4  -8 5.24397 1.90032   1
  -4   4   5 140.692 8.94589  -2
   2   4  -8 140.692 8.94589   1
   4  -4  -5 139.852 7.20127  -2
  -2  -4   8 139.852 7.20127   1
   1   4  -8 94.9894 7.55133   1
  -3   4   5 123.703 8.62642  -2
   1   4  -8 123.703 8.62642   1
   3  -4  -5 125.321 10.9519  -2
  -1  -4   8 125.321 10.9519   1
  -2   4   5 104.077 8.18419  -2
   0   4  -8 104.077 8.18419   1
   0   4  -8 113.186 9.12071   1
   2  -4  -5 104.025 10.2308  -2
   0  -4   8 104.025 10.2308   1
  -1   4   5 120.755 8.89307  -2
  -1   4  -8 120.755 8.89307   1
  -1   4  -8 142.769 11.7875   1
   1  -4  -5 123.993 8.48445  -2
   1  -4   8 123.993 8.48445   1
  -2   4  -8 166.860 14.2039   1
   0   4   5 147.865 14.6850  -2
  -2   4  -8 147.865 14.6850   1
   2  -4   8 178.435 16.0898   1
   0  -4  -5 158.544 10.4485  -2
   2  -4   8 158.544 10.4485   1
  -3   4  -8 5.65469 3.43720   1
   1   4   5 56.1781 8.92851  -2
  -3   4  -8 56.1781 8.92851   1
  -1  -4  -5 63.1125 6.73000  -2
   3  -4   8 63.1125 6.73000   1
   3  -4   8 1.96167 2.60065   1
   2   4   5 111.274 12.3140  -2
  -4   4  -8 111.274 12.3140   1
  -2  -4  -5 105.036 7.63967  -2
   4  -4   8 105.036 7.63967   1
   3   4   5 26.1782 5.60220  -2
  -5   4  -8 26.1782 5.60220   1
  -3  -4  -5 29.5588 4.83559  -2
   5  -4   8 29.5588 4.83559   1
   4   4   5 56.1464 11.2703  -2
  -6   4  -8 56.1464 11.2703   1
  -4  -4  -5 55.3755 6.57584  -2
   6  -4   8 55.3755 6.57584   1
   5   4   5 24.2399 10.2797  -2
  -7   4  -8 24.2399 10.2797   1
  -5  -4  -5 4.38984 8.79462  -2
   7  -4   8 4.38984 8.79462   1
  -6  -4  -5 -2.7127 9.80330  -2
   8  -4   8 -2.7127 9.80330   1
   8   3  -8 16.4677 3.84614   1
   7   3  -8 36.6123 5.24652   1
   6   3  -8 15.8002 3.24522   1
   5   3  -8 3.75331 1.84958   1
   4   3  -8 1.18789 0.87978   1
   3   3  -8 38.7833 2.44400   1
  -3  -3   8 36.5432 3.83869   1
   2   3  -8 195.794 8.67877   1
  -2  -3   8 185.759 8.67504   1
   1   3  -8 -0.5940 0.57680   1
  -1  -3   8 0.86776 0.99027   1
   0   3  -8 38.6699 3.02731   1
   0  -3   8 39.5838 2.69859   1
  -1   3  -8 2.97790 1.35005   1
   1  -3   8 4.57109 1.32468   1
  -2   3  -8 27.3934 3.05283   1
   2  -3   8 28.9149 3.23023   1
  -3   3  -8 226.739 10.6874   1
   3  -3   8 228.798 10.8581   1
  -4   3  -8 179.301 9.52989   1
   4  -3   8 173.097 9.44086   1
  -5   3  -8 81.3717 7.43394   1
   5  -3   8 59.7136 5.48112   1
  -6   3  -8 120.481 13.4705   1
   6  -3   8 106.308 7.86586   1
  -7   3  -8 14.8949 6.07439   1
   7  -3   8 22.0291 4.24829   1
   8  -3   8 16.2506 5.11499   1
  -9   2   7 23.0211 5.93687  -2
   8   2  -8 23.0211 5.93687   1
  -8   2   7 1.25444 4.75495  -2
   7   2  -8 1.25444 4.75495   1
  -7   2   7 13.5286 3.64960  -2
   6   2  -8 13.5286 3.64960   1
  -6   2   7 138.172 10.9234  -2
   5   2  -8 138.172 10.9234   1
   5   2  -8 27.0067 4.75289   1
  -5   2   7 109.729 8.82790  -2
   4   2  -8 109.729 8.82790   1
   4   2  -8 58.5444 5.80918   1
  -4  -2   8 70.3921 9.33382   1
   5  -2  -7 95.4024 8.21097  -2
  -4  -2   8 95.4024 8.21097   1
   3   2  -8 169.068 8.25421   1
  -4   2   7 400.871 18.2223  -2
   3   2  -8 400.871 18.2223   1
  -3  -2   8 183.096 15.6927   1
   4  -2  -7 371.374 24.3335  -2
  -3  -2   8 371.374 24.3335   1
  -3   2   7 571.817 24.9091  -2
   2   2  -8 571.817 24.9091   1
   2   2  -8 450.715 31.5297   1
  -2  -2   8 461.375 31.8028   1
   3  -2  -7 562.421 24.8677  -2
  -2  -2   8 562.421 24.8677   1
  -2   2   7 538.335 24.1588  -2
   1   2  -8 538.335 24.1588   1
   1   2  -8 129.263 12.0624   1
  -1  -2   8 124.750 11.8053   1
   2  -2  -7 569.367 34.9198  -2
  -1  -2   8 569.367 34.9198   1
   0   2  -8 490.361 33.9988   1
   1  -2  -7 520.998 18.8599  -2
   0  -2   8 520.998 18.8599   1
   0  -2   8 511.807 32.1376   1
  -1   2  -8 145.875 10.5900   1
   0   2   7 209.816 16.4624  -2
  -1   2  -8 209.816 16.4624   1
   0  -2  -7 216.852 11.3091  -2
   1  -2   8 216.852 11.3091   1
   1  -2   8 130.409 8.66459   1
  -2   2  -8 67.4721 7.36474   1
   1   2   7 61.0254 5.77964  -2
  -2   2  -8 61.0254 5.77964   1
  -1  -2  -7 65.2651 8.58349  -2
   2  -2   8 65.2651 8.58349   1
   2  -2   8 60.1068 7.63703   1
  -3   2  -8 387.122 26.1684   1
   2   2   7 475.968 30.3408  -2
  -3   2  -8 475.968 30.3408   1
  -2  -2  -7 429.434 21.2067  -2
   3  -2   8 429.434 21.2067   1
   3  -2   8 370.382 26.2073   1
   3   2   7 8.30596 3.75602  -2
  -4   2  -8 8.30596 3.75602   1
   4  -2   8 10.1356 3.96132   1
  -3  -2  -7 12.7966 4.12189  -2
   4  -2   8 12.7966 4.12189   1
   4   2   7 48.8383 8.54252  -2
  -5   2  -8 48.8383 8.54252   1
  -4  -2  -7 55.0811 6.95182  -2
   5  -2   8 55.0811 6.95182   1
   5  -2   8 27.1869 8.51833   1
   5   2   7 9.47106 7.95695  -2
  -6   2  -8 9.47106 7.95695   1
  -5  -2  -7 7.36811 4.59004  -2
   6  -2   8 7.36811 4.59004   1
  -6  -2  -7 39.7813 5.62274  -2
   7  -2   8 39.7813 5.62274   1
  -7  -2  -7 53.7955 9.24959  -2
   8  -2   8 53.7955 9.24959   1
   9   1  -8 -2.2117 3.50039   1
   8   1  -8 9.12119 3.52674   1
   7   1  -8 11.2993 3.15585   1
   6   1  -8 31.9129 4.25562   1
  -6  -1   8 35.6164 2.71918   1
   5   1  -8 2.10934 1.05161   1
  -5  -1   8 -0.3983 1.74885   1
   4   1  -8 2.29764 1.25414   1
  -4  -1   8 1.14169 1.02288   1
   3   1  -8 86.9315 4.00207   1
  -3  -1   8 80.6808 4.27204   1
   2   1  -8 40.2160 3.23829   1
  -2  -1   8 41.4754 2.45692   1
   1   1  -8 4.35218 1.70356   1
  -1  -1   8 4.03228 1.37321   1
   0   1  -8 154.610 7.49769   1
   0  -1   8 163.120 6.15440   1
  -1   1  -8 5.96050 1.89277   1
   1  -1   8 9.65534 1.56284   1
  -2   1  -8 43.3294 4.06821   1
   2  -1   8 44.5975 3.13288   1
  -3   1  -8 281.857 13.9868   1
   3  -1   8 277.066 11.6700   1
  -4   1  -8 57.1868 7.24492   1
   4  -1   8 47.7454 4.16927   1
  -5   1  -8 72.0730 9.03215   1
   5  -1   8 64.1956 5.23573   1
   6  -1   8 103.427 7.27737   1
   7  -1   8 18.2598 3.37864   1
   8  -1   8 64.6268 6.51431   1
  -9   0   8 6.71858 4.91837  -2
   9   0  -8 6.71858 4.91837   1
  -8   0   8 3.29311 4.47416  -2
   8   0  -8 3.29311 4.47416   1
  -7   0   8 148.392 11.7575  -2
   7   0  -8 148.392 11.7575   1
   7   0  -8 135.100 8.90003  -2
  -7   0   8 135.100 8.90003   1
  -6   0   8 23.4742 4.82307  -2
   6   0  -8 23.4742 4.82307   1
   6   0  -8 27.1401 3.92126  -2
  -6   0   8 27.1401 3.92126   1
  -5   0   8 20.9543 3.69992  -2
   5   0  -8 20.9543 3.69992   1
   5   0  -8 23.1594 3.03702  -2
  -5   0   8 23.1594 3.03702   1
  -4   0   8 10.7068 2.95218  -2
   4   0  -8 10.7068 2.95218   1
   4   0  -8 8.47734 2.34671  -2
  -4   0   8 8.47734 2.34671   1
  -3   0   8 47.0557 3.82547  -2
   3   0  -8 47.0557 3.82547   1
   3   0  -8 50.9206 3.57070  -2
  -3   0   8 50.9206 3.57070   1
  -2   0   8 282.153 13.8742  -2
   2   0  -8 282.153 13.8742   1
   2   0  -8 297.703 22.6159  -2
  -2   0   8 297.703 22.6159   1
  -1   0   8 12.2478 2.89917  -2
   1   0  -8 12.2478 2.89917   1
   1   0  -8 11.5010 2.74158  -2
  -1   0   8 11.5010 2.74158   1
   0   0   8 302.258 14.6878  -2
   0   0  -8 302.258 14.6878   1
   0   0  -8 332.603 12.6320  -2
   0   0   8 332.603 12.6320   1
   1   0   8 498.806 21.4728  -2
  -1   0  -8 498.806 21.4728   1
  -1   0  -8 482.746 21.2495  -2
   1   0   8 482.746 21.2495   1
   2   0   8 1201.68 47.6639  -2
  -2   0  -8 1201.68 47.6639   1
  -2   0  -8 1152.59 38.7105  -2
   2   0   8 1152.59 38.7105   1
   3   0   8 206.861 15.6130  -2
  -3   0  -8 206.861 15.6130   1
  -3   0  -8 195.745 8.72810  -2
   3   0   8 195.745 8.72810   1
   4   0   8 30.7607 5.80365  -2
  -4   0  -8 30.7607 5.80365   1
  -4   0  -8 32.5164 3.18096  -2
   4   0   8 32.5164 3.18096   1
  -5   0  -8 4.49136 2.25132  -2
   5   0   8 4.49136 2.25132   1
  -6   0  -8 71.9470 5.52503  -2
   6   0   8 71.9470 5.52503   1
  -7   0  -8 120.110 7.77597  -2
   7   0   8 120.110 7.77597   1
   8   0   8 15.5859 7.38429  -2
  -8   0  -8 15.5859 7.38429   1
  -8   0  -8 7.72919 6.04225  -2
   8   0   8 7.72919 6.04225   1
   9  -1  -8 60.2694 10.0660   1
  -9   1   8 43.3519 11.9242   1
   8  -1  -8 7.92406 3.96356   1
  -8   1   8 5.73111 2.89398   1
   7  -1  -8 12.4034 3.30789   1
  -7   1   8 14.6526 3.19624   1
   6  -1  -8 10.8977 2.88890   1
  -6   1   8 10.4568 3.00770   1
   5  -1  -8 1.55253 2.12238   1
  -5   1   8 4.01207 1.62052   1
   4  -1  -8 7.06832 1.78107   1
  -4   1   8 7.73016 1.87235   1
   3  -1  -8 236.672 10.4402   1
  -3   1   8 226.457 12.7314   1
   2  -1  -8 12.4581 4.67615   1
  -2   1   8 12.1108 2.03553   1
   1  -1  -8 87.1797 5.92502   1
  -1   1   8 94.0053 6.75639   1
   0  -1  -8 56.7196 4.35905   1
   0   1   8 61.8957 5.30898   1
  -1  -1  -8 150.642 7.95118   1
   1   1   8 155.639 10.7029   1
  -2  -1  -8 238.107 11.2636   1
   2   1   8 250.148 9.88870   1
  -3  -1  -8 44.8922 5.93557   1
   3   1   8 44.9021 2.67910   1
  -4  -1  -8 112.518 11.0345   1
   4   1   8 125.671 6.05548   1
   5   1   8 2.44077 1.26636   1
  -6  -1  -8 3.91915 3.65468   1
   6   1   8 1.38927 1.58188   1
   7   1   8 45.5742 4.24958   1
  -8  -1  -8 6.85147 6.36906   1
   8   1   8 18.4198 3.11857   1
  -8  -2   9 25.4714 8.40272  -2
   9  -2  -8 25.4714 8.40272   1
   8   2  -9 16.9500 8.27334  -2
  -9   2   8 16.9500 8.27334   1
  -7  -2   9 15.8797 12.2124  -2
   8  -2  -8 15.8797 12.2124   1
   7   2  -9 14.0431 8.48917  -2
  -8   2   8 14.0431 8.48917   1
  -6  -2   9 188.779 22.9456  -2
   7  -2  -8 188.779 22.9456   1
   6   2  -9 186.297 12.8208  -2
  -7   2   8 186.297 12.8208   1
   6  -2  -8 2.14534 3.75888   1
   5   2  -9 1.94328 4.28650  -2
  -6   2   8 1.94328 4.28650   1
   5  -2  -8 7.53497 2.90265   1
   4   2  -9 73.0485 5.92603  -2
  -5   2   8 73.0485 5.92603   1
   4  -2  -8 237.524 14.4938   1
  -3  -2   9 234.219 19.6074  -2
   4  -2  -8 234.219 19.6074   1
  -4   2   8 248.370 22.4434   1
   3   2  -9 257.195 13.9242  -2
  -4   2   8 257.195 13.9242   1
   3  -2  -8 23.7212 6.43270   1
  -2  -2   9 89.0240 10.4157  -2
   3  -2  -8 89.0240 10.4157   1
  -3   2   8 11.6288 4.94002   1
   2   2  -9 110.710 7.90921  -2
  -3   2   8 110.710 7.90921   1
  -1  -2   9 111.490 11.1496  -2
   2  -2  -8 111.490 11.1496   1
   2  -2  -8 23.5154 6.08653   1
  -2   2   8 26.3411 4.08688   1
   1  -2  -8 2.12367 2.91974   1
   0  -2   9 44.4595 6.73488  -2
   1  -2  -8 44.4595 6.73488   1
  -1   2   8 5.27371 2.07504   1
   0  -2  -8 55.8847 4.47027   1
   1  -2   9 347.342 23.8921  -2
   0  -2  -8 347.342 23.8921   1
   0   2   8 54.0810 5.21018   1
   2  -2   9 982.012 40.5031  -2
  -1  -2  -8 982.012 40.5031   1
  -2   2  -9 999.689 58.3064  -2
   1   2   8 999.689 58.3064   1
  -3   2  -9 275.026 19.9869  -2
   2   2   8 275.026 19.9869   1
   4  -2   9 57.0955 7.79522  -2
  -3  -2  -8 57.0955 7.79522   1
  -4   2  -9 53.9971 7.46320  -2
   3   2   8 53.9971 7.46320   1
  -5   2  -9 40.5062 5.32553  -2
   4   2   8 40.5062 5.32553   1
  -6   2  -9 30.0912 5.27320  -2
   5   2   8 30.0912 5.27320   1
  -7   2  -9 36.4783 6.02789  -2
   6   2   8 36.4783 6.02789   1
  -8   2  -9 25.2836 6.12352  -2
   7   2   8 25.2836 6.12352   1
   9  -3  -8 4.59344 4.77679   1
   8  -3  -8 4.33427 3.54698   1
  -8   3   8 5.53903 3.27633   1
   7  -3  -8 16.1476 3.84230   1
  -7   3   8 11.2566 4.10054   1
   6  -3  -8 71.9676 6.36159   1
  -6   3   8 66.8921 6.93366   1
   5  -3  -8 65.7851 5.92136   1
  -5   3   8 71.0642 5.96682   1
   4  -3  -8 -0.9098 1.37360   1
  -4   3   8 -0.8764 1.50658   1
   3  -3  -8 36.4516 4.94920   1
  -3   3   8 43.2461 4.29047   1
   2  -3  -8 4.79934 2.18411   1
  -2   3   8 3.25741 1.67682   1
   1  -3  -8 3.16475 1.99621   1
  -1   3   8 1.67582 1.41392   1
   0  -3  -8 13.5341 3.32239   1
   0   3   8 17.5176 3.35342   1
  -1  -3  -8 5.97295 1.27959   1
   1   3   8 12.0715 2.98327   1
  -2  -3  -8 4.46469 3.34378   1
   2   3   8 1.96677 1.88711   1
   3   3   8 22.3344 4.13348   1
   4   3   8 9.15803 3.04108   1
  -5  -3  -8 2.72737 4.12232   1
   5   3   8 2.25749 1.95869   1
   6   3   8 141.686 9.21129   1
   7   3   8 33.3631 5.89609   1
  -7  -4  11 11.6054 12.7420  -2
   9  -4  -8 11.6054 12.7420   1
  -6  -4  11 1.35218 8.47354  -2
   8  -4  -8 1.35218 8.47354   1
   6   4 -11 10.1487 7.33737  -2
  -8   4   8 10.1487 7.33737   1
  -5  -4  11 -6.1965 7.61582  -2
   7  -4  -8 -6.1965 7.61582   1
   4   4 -11 20.7235 6.12400  -2
  -6   4   8 20.7235 6.12400   1
  -3  -4  11 74.0298 13.2666  -2
   5  -4  -8 74.0298 13.2666   1
   3   4 -11 85.2508 7.44984  -2
  -5   4   8 85.2508 7.44984   1
  -2  -4  11 71.5167 12.2010  -2
   4  -4  -8 71.5167 12.2010   1
   2   4 -11 81.5013 6.96207  -2
  -4   4   8 81.5013 6.96207   1
  -1  -4  11 9.32939 4.71479  -2
   3  -4  -8 9.32939 4.71479   1
   1   4 -11 20.7982 5.06821  -2
  -3   4   8 20.7982 5.06821   1
   0  -4  11 75.9056 7.64339  -2
   2  -4  -8 75.9056 7.64339   1
   0   4 -11 79.3643 7.73692  -2
  -2   4   8 79.3643 7.73692   1
   1  -4  11 57.3356 9.25654  -2
   1  -4  -8 57.3356 9.25654   1
  -1   4 -11 52.4922 6.21962  -2
  -1   4   8 52.4922 6.21962   1
   2  -4  11 66.4140 10.1168  -2
   0  -4  -8 66.4140 10.1168   1
  -2   4 -11 70.0367 6.82248  -2
   0   4   8 70.0367 6.82248   1
   3  -4  11 346.040 26.2871  -2
  -1  -4  -8 346.040 26.2871   1
  -3   4 -11 352.503 18.6535  -2
   1   4   8 352.503 18.6535   1
   4  -4  11 -4.6032 5.62610  -2
  -2  -4  -8 -4.6032 5.62610   1
  -4   4 -11 -6.8621 5.27856  -2
   2   4   8 -6.8621 5.27856   1
  -5   4 -11 10.3930 6.48702  -2
   3   4   8 10.3930 6.48702   1
  -6   4 -11 72.6221 9.33368  -2
   4   4   8 72.6221 9.33368   1
  -7   4 -11 0.06344 5.57784  -2
   5   4   8 0.06344 5.57784   1
  -8   4 -11 58.5309 7.36529  -2
   6   4   8 58.5309 7.36529   1
   9  -5  -8 0.69434 4.78132   1
  -9   5   8 6.94476 5.85199   1
   8  -5  -8 13.1953 5.78248   1
  -8   5   8 4.09047 4.00017   1
   7  -5  -8 1.23362 3.01257   1
  -7   5   8 5.80248 3.29523   1
   6  -5  -8 3.89555 2.89384   1
  -6   5   8 0.42266 3.22024   1
   5  -5  -8 113.525 8.78636   1
  -5   5   8 116.754 10.6434   1
   4  -5  -8 8.60260 3.58010   1
  -4   5   8 13.2612 3.36354   1
   3  -5  -8 85.4511 6.65012   1
  -3   5   8 93.1142 7.04908   1
   2  -5  -8 8.25546 2.43165   1
  -2   5   8 11.3419 3.16366   1
   1  -5  -8 0.67996 1.78786   1
  -1   5   8 1.65739 1.48060   1
   0  -5  -8 42.3690 4.03526   1
   0   5   8 46.4772 5.64370   1
  -1  -5  -8 76.9205 11.1831   1
   1   5   8 82.6450 7.37509   1
  -2  -5  -8 -1.9064 2.92342   1
   2   5   8 -0.3434 2.23403   1
  -3  -5  -8 2.80301 5.24026   1
   3   5   8 6.93590 3.05517   1
   4   5   8 36.4068 5.61886   1
   5   5   8 19.8673 3.68405   1
  -5  -6  12 25.1789 12.2865  -2
   8  -6  -8 25.1789 12.2865   1
   5   6 -12 2.25957 8.01794  -2
  -8   6   8 2.25957 8.01794   1
  -4  -6  12 -1.2618 9.52470  -2
   7  -6  -8 -1.2618 9.52470   1
   4   6 -12 6.15466 8.41518  -2
  -7   6   8 6.15466 8.41518   1
  -3  -6  12 31.8032 10.5665  -2
   6  -6  -8 31.8032 10.5665   1
   3   6 -12 26.9659 9.05545  -2
  -6   6   8 26.9659 9.05545   1
  -2  -6  12 38.4025 10.8301  -2
   5  -6  -8 38.4025 10.8301   1
   2   6 -12 23.4631 4.93804  -2
  -5   6   8 23.4631 4.93804   1
  -1  -6  12 194.765 20.8926  -2
   4  -6  -8 194.765 20.8926   1
   1   6 -12 177.130 13.8761  -2
  -4   6   8 177.130 13.8761   1
   0  -6  12 10.7218 7.24915  -2
   3  -6  -8 10.7218 7.24915   1
   0   6 -12 11.8819 4.44487  -2
  -3   6   8 11.8819 4.44487   1
   2  -6  -8 58.7277 9.59932   1
  -1   6 -12 69.6909 7.68959  -2
  -2   6   8 69.6909 7.68959   1
   2  -6  12 47.1985 6.16174  -2
   1  -6  -8 47.1985 6.16174   1
  -2   6 -12 51.8191 6.40447  -2
  -1   6   8 51.8191 6.40447   1
   3  -6  12 118.406 8.41672  -2
   0  -6  -8 118.406 8.41672   1
  -3   6 -12 116.154 12.5855  -2
   0   6   8 116.154 12.5855   1
  -4   6 -12 16.9097 4.10950  -2
   1   6   8 16.9097 4.10950   1
  -5   6 -12 11.2097 5.92590  -2
   2   6   8 11.2097 5.92590   1
  -6   6 -12 74.1967 7.41238  -2
   3   6   8 74.1967 7.41238   1
  -7   6 -12 23.5243 5.22208  -2
   4   6   8 23.5243 5.22208   1
   7  -7  -8 9.38782 4.24240   1
  -7   7   8 6.72858 7.33358   1
   6  -7  -8 0.11862 3.79703   1
  -6   7   8 -2.9363 5.81570   1
   5  -7  -8 12.0981 4.05582   1
  -5   7   8 29.9278 9.49086   1
   4  -7  -8 4.95828 3.60880   1
  -4   7   8 5.04245 3.89521   1
   3  -7  -8 3.54621 3.02916   1
  -3   7   8 0.57060 2.43660   1
   2  -7  -8 0.25536 2.09057   1
  -2   7   8 6.83408 2.91427   1
   1  -7  -8 1.50196 2.29842   1
  -1   7   8 2.98495 2.71931   1
   0  -7  -8 38.5029 5.47243   1
   0   7   8 31.2199 5.46534   1
   1   7   8 18.1110 4.15314   1
   2   7   8 1.00402 2.73235   1
   3   7   8 9.19652 3.32153   1
  -2  -8  13 79.0831 16.8362  -2
   6  -8  -8 79.0831 16.8362   1
   2   8 -13 32.6787 15.0952  -2
  -6   8   8 32.6787 15.0952   1
  -1  -8  13 5.80678 10.5464  -2
   5  -8  -8 5.80678 10.5464   1
   0  -8  13 68.4867 14.2620  -2
   4  -8  -8 68.4867 14.2620   1
   0   8 -13 113.882 18.7824  -2
  -4   8   8 113.882 18.7824   1
  -1   8 -13 6.49136 11.7886  -2
  -3   8   8 6.49136 11.7886   1
   2  -8  13 22.1045 10.0450  -2
   2  -8  -8 22.1045 10.0450   1
  -2   8 -13 11.7564 6.29108  -2
  -2   8   8 11.7564 6.29108   1
  -3   8 -13 12.6348 5.16519  -2
  -1   8   8 12.6348 5.16519   1
   0  -8  -8 -2.3205 2.19396   1
  -4   8 -13 -11.956 8.59821  -2
   0   8   8 -11.956 8.59821   1
   0   8   8 4.66423 3.34905   1
  -5   8 -13 15.8099 10.5540  -2
   1   8   8 15.8099 10.5540   1
   1   8   8 0.27620 3.14107   1
   3  -9  -8 2.80979 4.07074   1
   1   9  -9 0.92659 2.68926   1
   0   9  -9 46.7094 5.12202   1
  -1   9  -9 31.5007 4.54901   1
  -2   9  -9 8.20464 3.29625   1
  -3   9  -9 88.3292 7.68815   1
  -4   9  -9 23.6422 5.30575   1
   4  -9   9 24.5224 3.71734   1
  -5   9  -9 5.39983 7.96622   1
   5  -9   9 3.15184 4.17842   1
  -7   8   4 27.1837 5.12618  -2
   3   8  -9 27.1837 5.12618   1
   3   8  -9 22.2913 6.32500   1
  -6   8   4 59.6070 5.37651  -2
   2   8  -9 59.6070 5.37651   1
  -5   8   4 2.31041 4.83603  -2
   1   8  -9 2.31041 4.83603   1
   5  -8  -4 -10.171 8.05175  -2
  -1  -8   9 -10.171 8.05175   1
  -4   8   4 34.1231 6.19571  -2
   0   8  -9 34.1231 6.19571   1
   4  -8  -4 36.1103 10.4172  -2
   0  -8   9 36.1103 10.4172   1
  -3   8   4 101.380 9.98934  -2
  -1   8  -9 101.380 9.98934   1
   3  -8  -4 96.4986 15.6354  -2
   1  -8   9 96.4986 15.6354   1
  -2   8   4 4.83616 6.49244  -2
  -2   8  -9 4.83616 6.49244   1
   2  -8   9 4.25683 2.11548   1
  -1   8   4 107.505 11.1987  -2
  -3   8  -9 107.505 11.1987   1
   1  -8  -4 86.5075 11.8752  -2
   3  -8   9 86.5075 11.8752   1
   0   8   4 22.1049 7.38193  -2
  -4   8  -9 22.1049 7.38193   1
   0  -8  -4 8.28592 7.40301  -2
   4  -8   9 8.28592 7.40301   1
  -2  -8  -4 48.4669 14.3039  -2
   6  -8   9 48.4669 14.3039   1
   4   7  -9 1.52921 1.15778   1
   3   7  -9 0.82112 1.49860   1
  -3  -7   9 1.08730 3.42708   1
   2   7  -9 18.0364 2.79526   1
   1   7  -9 23.1630 3.19967   1
   0   7  -9 0.70387 1.40475   1
  -1   7  -9 22.9149 3.95765   1
   1  -7   9 21.7947 4.20426   1
  -2   7  -9 66.4467 5.37014   1
   2  -7   9 46.8392 5.97984   1
  -3   7  -9 34.6506 4.48761   1
   3  -7   9 24.2855 5.79830   1
  -4   7  -9 0.25460 2.11742   1
   4  -7   9 1.00725 4.79335   1
  -5   7  -9 11.7415 3.81746   1
   5  -7   9 13.0027 8.07480   1
  -6   7  -9 37.3668 8.41854   1
   6  -7   9 24.2938 9.08013   1
  -7   7  -9 11.4559 8.90385   1
   7  -7   9 8.10619 5.34905   1
  -8   6   5 19.0050 4.12627  -2
   5   6  -9 19.0050 4.12627   1
  -7   6   5 14.9347 2.41420  -2
   4   6  -9 14.9347 2.41420   1
  -6   6   5 45.4877 4.18728  -2
   3   6  -9 45.4877 4.18728   1
  -5   6   5 41.0382 4.00713  -2
   2   6  -9 41.0382 4.00713   1
   5  -6  -5 51.3317 8.92650  -2
  -2  -6   9 51.3317 8.92650   1
  -4   6   5 40.0177 3.94516  -2
   1   6  -9 40.0177 3.94516   1
   4  -6  -5 52.6133 8.96010  -2
  -1  -6   9 52.6133 8.96010   1
  -3   6   5 103.334 6.71718  -2
   0   6  -9 103.334 6.71718   1
   3  -6  -5 94.4564 7.05192  -2
   0  -6   9 94.4564 7.05192   1
  -2   6   5 49.1494 4.84970  -2
  -1   6  -9 49.1494 4.84970   1
   2  -6  -5 50.1433 4.75070  -2
   1  -6   9 50.1433 4.75070   1
  -1   6   5 30.5196 4.33473  -2
  -2   6  -9 30.5196 4.33473   1
   1  -6  -5 32.9575 7.70412  -2
   2  -6   9 32.9575 7.70412   1
   0   6   5 40.6205 6.18254  -2
  -3   6  -9 40.6205 6.18254   1
   0  -6  -5 50.5272 10.0469  -2
   3  -6   9 50.5272 10.0469   1
   1   6   5 390.570 21.8862  -2
  -4   6  -9 390.570 21.8862   1
  -1  -6  -5 365.226 21.9717  -2
   4  -6   9 365.226 21.9717   1
   2   6   5 7.06538 3.89921  -2
  -5   6  -9 7.06538 3.89921   1
  -2  -6  -5 6.74984 5.15605  -2
   5  -6   9 6.74984 5.15605   1
   3   6   5 126.814 11.9438  -2
  -6   6  -9 126.814 11.9438   1
  -3  -6  -5 88.3183 15.8896  -2
   6  -6   9 88.3183 15.8896   1
   4   6   5 17.8198 9.70141  -2
  -7   6  -9 17.8198 9.70141   1
  -4  -6  -5 15.0217 9.98970  -2
   7  -6   9 15.0217 9.98970   1
   5   6   5 9.30396 10.6749  -2
  -8   6  -9 9.30396 10.6749   1
  -5  -6  -5 21.3097 10.9320  -2
   8  -6   9 21.3097 10.9320   1
   6   5  -9 2.16964 2.02048   1
   5   5  -9 16.0467 2.45120   1
   4   5  -9 15.6218 1.68511   1
   3   5  -9 77.9559 3.27066   1
  -3  -5   9 95.2873 11.3842   1
   2   5  -9 30.7233 2.52496   1
  -2  -5   9 40.1662 4.13596   1
   1   5  -9 2.05316 1.18516   1
  -1  -5   9 -0.2672 1.13796   1
   0   5  -9 53.4829 4.19153   1
   0  -5   9 44.5582 4.77106   1
  -1   5  -9 300.474 13.1015   1
   1  -5   9 287.330 11.3257   1
  -2   5  -9 2.87648 1.75807   1
   2  -5   9 6.00650 1.80305   1
  -3   5  -9 32.6889 4.16113   1
   3  -5   9 27.4046 4.01005   1
  -4   5  -9 54.5545 5.58036   1
   4  -5   9 50.8925 5.69191   1
  -5   5  -9 39.4451 6.39600   1
   5  -5   9 42.0560 5.65808   1
  -6   5  -9 58.9074 6.35499   1
   6  -5   9 50.8464 6.44346   1
  -7   5  -9 9.31559 5.93092   1
   7  -5   9 5.89286 4.91127   1
  -8   5  -9 3.90599 5.49090   1
  -9   4   6 15.6381 4.56148  -2
   7   4  -9 15.6381 4.56148   1
  -8   4   6 0.40358 3.31077  -2
   6   4  -9 0.40358 3.31077   1
   5   4  -9 -1.8154 1.77154   1
  -7   4   6 10.8069 4.33397  -2
   5   4  -9 10.8069 4.33397   1
  -6   4   6 55.3489 4.34430  -2
   4   4  -9 55.3489 4.34430   1
   4   4  -9 47.0153 3.42566   1
  -5   4   6 190.199 17.0999  -2
   3   4  -9 190.199 17.0999   1
   3   4  -9 9.54391 2.07123   1
   5  -4  -6 160.159 8.25368  -2
  -3  -4   9 160.159 8.25368   1
  -4   4   6 389.767 19.6204  -2
   2   4  -9 389.767 19.6204   1
   2   4  -9 1.90408 1.15811   1
   4  -4  -6 428.931 16.4697  -2
  -2  -4   9 428.931 16.4697   1
  -3   4   6 423.267 20.2903  -2
   1   4  -9 423.267 20.2903   1
   1   4  -9 227.154 14.1920   1
   3  -4  -6 406.029 16.4973  -2
  -1  -4   9 406.029 16.4973   1
  -2   4   6 121.441 8.90890  -2
   0   4  -9 121.441 8.90890   1
   0   4  -9 11.4327 2.77235   1
   2  -4  -6 125.478 7.10867  -2
   0  -4   9 125.478 7.10867   1
  -1   4   6 192.298 11.8719  -2
  -1   4  -9 192.298 11.8719   1
  -1   4  -9 77.2754 7.80941   1
   1  -4  -6 187.441 9.30758  -2
   1  -4   9 187.441 9.30758   1
  -2   4  -9 262.772 19.4897   1
   0   4   6 474.722 32.3386  -2
  -2   4  -9 474.722 32.3386   1
   0  -4  -6 444.975 22.2225  -2
   2  -4   9 444.975 22.2225   1
   2  -4   9 272.084 21.9541   1
   1   4   6 127.239 14.0017  -2
  -3   4  -9 127.239 14.0017   1
  -3   4  -9 113.589 14.3302   1
  -1  -4  -6 136.870 10.1731  -2
   3  -4   9 136.870 10.1731   1
   3  -4   9 107.799 12.5234   1
   2   4   6 226.153 20.0564  -2
  -4   4  -9 226.153 20.0564   1
  -2  -4  -6 247.667 12.6489  -2
   4  -4   9 247.667 12.6489   1
   3   4   6 12.2814 4.90596  -2
  -5   4  -9 12.2814 4.90596   1
  -3  -4  -6 6.29318 4.08092  -2
   5  -4   9 6.29318 4.08092   1
   4   4   6 44.6418 7.09192  -2
  -6   4  -9 44.6418 7.09192   1
  -4  -4  -6 29.7982 6.92593  -2
   6  -4   9 29.7982 6.92593   1
  -5  -4  -6 33.6719 6.07478  -2
   7  -4   9 33.6719 6.07478   1
  -6  -4  -6 -9.8270 9.42983  -2
   8  -4   9 -9.8270 9.42983   1
   8   3  -9 -0.4017 3.03383   1
   7   3  -9 47.0130 6.09554   1
   6   3  -9 25.4156 4.50573   1
   5   3  -9 52.9809 4.59715   1
   4   3  -9 134.803 5.60445   1
  -4  -3   9 135.841 8.14446   1
   3   3  -9 165.173 8.16130   1
  -3  -3   9 173.511 10.0345   1
   2   3  -9 -0.2088 1.05062   1
  -2  -3   9 0.61002 0.97235   1
   1   3  -9 39.1034 3.47809   1
  -1  -3   9 41.1546 3.49336   1
   0   3  -9 149.816 6.71100   1
   0  -3   9 128.053 5.79211   1
  -1   3  -9 98.4658 5.44208   1
   1  -3   9 87.5904 4.81997   1
  -2   3  -9 74.1028 4.93369   1
   2  -3   9 65.3054 4.33341   1
  -3   3  -9 246.883 11.2011   1
   3  -3   9 228.254 11.4752   1
  -4   3  -9 292.159 13.1288   1
   4  -3   9 281.970 13.3577   1
  -5   3  -9 2.64964 2.43286   1
   5  -3   9 -0.1747 1.66831   1
  -6   3  -9 -1.7560 2.51152   1
   6  -3   9 1.23411 2.40370   1
   7  -3   9 103.823 8.28590   1
  -8   3  -9 -4.4882 4.54197   1
   8  -3   9 -1.7627 3.85429   1
  -9   2   8 18.4245 5.91678  -2
   8   2  -9 18.4245 5.91678   1
  -8   2   8 19.9772 4.68995  -2
   7   2  -9 19.9772 4.68995   1
  -7   2   8 248.769 16.8463  -2
   6   2  -9 248.769 16.8463   1
  -6   2   8 4.34548 2.69932  -2
   5   2  -9 4.34548 2.69932   1
   5   2  -9 0.26834 1.69682   1
  -5   2   8 90.3431 5.82628  -2
   4   2  -9 90.3431 5.82628   1
   4   2  -9 74.5030 6.04686   1
   5  -2  -8 93.3347 6.79798  -2
  -4  -2   9 93.3347 6.79798   1
  -4   2   8 200.729 9.43854  -2
   3   2  -9 200.729 9.43854   1
   4  -2  -8 203.891 11.5301  -2
  -3  -2   9 203.891 11.5301   1
  -3   2   8 159.909 9.40470  -2
   2   2  -9 159.909 9.40470   1
  -2  -2   9 131.499 12.8503   1
   3  -2  -8 158.843 14.0862  -2
  -2  -2   9 158.843 14.0862   1
  -2   2   8 165.004 9.64430  -2
   1   2  -9 165.004 9.64430   1
   2  -2  -8 159.706 10.0899  -2
  -1  -2   9 159.706 10.0899   1
  -1  -2   9 90.8441 5.41340   1
  -1   2   8 79.5684 6.09605  -2
   0   2  -9 79.5684 6.09605   1
   0   2  -9 54.8480 7.70417   1
   1  -2  -8 59.4601 4.24003  -2
   0  -2   9 59.4601 4.24003   1
   0  -2   9 58.2239 7.33859   1
   0   2   8 424.593 20.9405  -2
  -1   2  -9 424.593 20.9405   1
   0  -2  -8 482.579 20.7639  -2
   1  -2   9 482.579 20.7639   1
   1  -2   9 441.382 29.1718   1
   1   2   8 1366.31 57.0056  -2
  -2   2  -9 1366.31 57.0056   1
  -1  -2  -8 1411.37 56.7156  -2
   2  -2   9 1411.37 56.7156   1
   2  -2   9 1304.83 56.2029   1
   2   2   8 203.834 17.2489  -2
  -3   2  -9 203.834 17.2489   1
  -2  -2  -8 211.569 12.4707  -2
   3  -2   9 211.569 12.4707   1
   3  -2   9 72.5931 8.92256   1
   3   2   8 76.7092 9.81144  -2
  -4   2  -9 76.7092 9.81144   1
   4  -2   9 50.3008 7.51881   1
  -3  -2  -8 55.2634 6.54555  -2
   4  -2   9 55.2634 6.54555   1
   4   2   8 53.4226 9.33360  -2
  -5   2  -9 53.4226 9.33360   1
   5  -2   9 36.3637 6.94461   1
  -4  -2  -8 44.5636 6.46582  -2
   5  -2   9 44.5636 6.46582   1
  -5  -2  -8 24.8377 4.82519  -2
   6  -2   9 24.8377 4.82519   1
  -6  -2  -8 16.9306 5.27521  -2
   7  -2   9 16.9306 5.27521   1
  -7  -2  -8 30.2177 6.21020  -2
   8  -2   9 30.2177 6.21020   1
   8   1  -9 1.65648 3.53192   1
   7   1  -9 49.3742 5.75106   1
   6   1  -9 1.96702 1.45323   1
  -6  -1   9 3.90116 2.13875   1
   5   1  -9 18.9650 2.53220   1
  -5  -1   9 19.7052 3.48912   1
   4   1  -9 21.2298 2.21509   1
  -4  -1   9 17.9535 2.33364   1
   3   1  -9 43.7767 3.64408   1
  -3  -1   9 42.5487 2.78752   1
   2   1  -9 4.71493 1.46165   1
  -2  -1   9 7.68157 1.16105   1
   1   1  -9 4.50174 1.68683   1
  -1  -1   9 2.96269 1.40269   1
   0   1  -9 23.5247 2.93402   1
   0  -1   9 23.5061 2.17559   1
  -1   1  -9 122.242 7.60493   1
   1  -1   9 118.126 5.38518   1
  -2   1  -9 95.1878 6.66240   1
   2  -1   9 101.021 5.06697   1
  -3   1  -9 301.912 14.8220   1
   3  -1   9 283.829 12.1754   1
  -4   1  -9 79.6308 9.10055   1
   4  -1   9 63.5841 4.92589   1
  -5   1  -9 89.9992 10.4929   1
   5  -1   9 74.5298 5.73250   1
   6  -1   9 36.8375 4.69259   1
   7  -1   9 1.22593 2.19601   1
   8  -1   9 3.86497 2.91342   1
  -9   0   9 17.9871 6.48691  -2
   9   0  -9 17.9871 6.48691   1
  -8   0   9 5.68407 4.33287  -2
   8   0  -9 5.68407 4.33287   1
  -7   0   9 45.8794 5.96300  -2
   7   0  -9 45.8794 5.96300   1
   7   0  -9 46.9805 4.18687  -2
  -7   0   9 46.9805 4.18687   1
  -6   0   9 5.32633 3.21520  -2
   6   0  -9 5.32633 3.21520   1
   6   0  -9 7.83213 3.10958  -2
  -6   0   9 7.83213 3.10958   1
  -5   0   9 -1.6238 2.09793  -2
   5   0  -9 -1.6238 2.09793   1
   5   0  -9 0.08702 1.84677  -2
  -5   0   9 0.08702 1.84677   1
  -4   0   9 13.2665 2.70360  -2
   4   0  -9 13.2665 2.70360   1
   4   0  -9 18.6904 2.50786  -2
  -4   0   9 18.6904 2.50786   1
  -3   0   9 207.579 9.63214  -2
   3   0  -9 207.579 9.63214   1
   3   0  -9 204.940 9.10555  -2
  -3   0   9 204.940 9.10555   1
  -2   0   9 1045.72 36.9675  -2
   2   0  -9 1045.72 36.9675   1
   2   0  -9 1143.80 69.1601  -2
  -2   0   9 1143.80 69.1601   1
  -1   0   9 536.055 23.9346  -2
   1   0  -9 536.055 23.9346   1
   1   0  -9 556.454 25.3181  -2
  -1   0   9 556.454 25.3181   1
   0   0   9 366.427 16.7934  -2
   0   0  -9 366.427 16.7934   1
   0   0  -9 360.125 14.1791  -2
   0   0   9 360.125 14.1791   1
   1   0   9 366.090 17.2566  -2
  -1   0  -9 366.090 17.2566   1
  -1   0  -9 386.667 17.2708  -2
   1   0   9 386.667 17.2708   1
   2   0   9 4.77676 1.81239  -2
  -2   0  -9 4.77676 1.81239   1
  -2   0  -9 5.85399 1.56518  -2
   2   0   9 5.85399 1.56518   1
   3   0   9 6.75641 2.10547  -2
  -3   0  -9 6.75641 2.10547   1
  -3   0  -9 6.26262 1.66824  -2
   3   0   9 6.26262 1.66824   1
   4   0   9 32.3349 6.18574  -2
  -4   0  -9 32.3349 6.18574   1
  -4   0  -9 39.0910 3.42938  -2
   4   0   9 39.0910 3.42938   1
  -5   0  -9 35.8418 3.76530  -2
   5   0   9 35.8418 3.76530   1
  -6   0  -9 41.0657 4.30768  -2
   6   0   9 41.0657 4.30768   1
  -7   0  -9 4.70124 3.08705  -2
   7   0   9 4.70124 3.08705   1
  -8   0  -9 11.5883 5.84539  -2
   8   0   9 11.5883 5.84539   1
   9  -1  -9 -0.1163 4.41926   1
   8  -1  -9 8.01517 4.30358   1
  -8   1   9 14.1918 3.83878   1
   7  -1  -9 5.58140 2.37253   1
  -7   1   9 4.89403 2.25579   1
   6  -1  -9 8.64977 2.45634   1
  -6   1   9 6.36922 2.66561   1
   5  -1  -9 14.9629 2.80356   1
  -5   1   9 19.0318 2.89242   1
   4  -1  -9 5.66671 1.92692   1
  -4   1   9 5.88938 1.67948   1
   3  -1  -9 1.60868 1.71412   1
  -3   1   9 1.73516 1.36103   1
   2  -1  -9 11.8582 2.52660   1
  -2   1   9 8.64302 1.95548   1
   1  -1  -9 100.106 5.83281   1
  -1   1   9 107.776 7.60677   1
   0  -1  -9 0.57791 1.17243   1
   0   1   9 3.07535 1.90644   1
  -1  -1  -9 377.331 17.3463   1
   1   1   9 398.709 19.4753   1
  -2  -1  -9 271.881 13.3478   1
   2   1   9 302.514 11.7242   1
  -3  -1  -9 98.4766 10.1794   1
   3   1   9 103.461 4.77901   1
   4   1   9 88.2697 4.52169   1
   5   1   9 123.517 6.52367   1
   6   1   9 3.38284 1.65568   1
   7   1   9 42.9944 2.97190   1
   8   2 -10 -6.6851 10.5542  -2
  -9   2   9 -6.6851 10.5542   1
  -7  -2  10 4.05594 10.1048  -2
   8  -2  -9 4.05594 10.1048   1
   7   2 -10 13.5462 7.43569  -2
  -8   2   9 13.5462 7.43569   1
  -6  -2  10 37.2522 11.1124  -2
   7  -2  -9 37.2522 11.1124   1
   6   2 -10 23.4875 6.04968  -2
  -7   2   9 23.4875 6.04968   1
   6  -2  -9 10.7979 5.73946   1
   5   2 -10 69.1860 7.26177  -2
  -6   2   9 69.1860 7.26177   1
   5  -2  -9 6.75897 3.01816   1
   4   2 -10 44.2607 6.10918  -2
  -5   2   9 44.2607 6.10918   1
   4  -2  -9 521.218 26.6587   1
  -3  -2  10 511.863 35.5453  -2
   4  -2  -9 511.863 35.5453   1
   3   2 -10 546.648 25.2415  -2
  -4   2   9 546.648 25.2415   1
  -4   2   9 558.305 40.7230   1
   3  -2  -9 102.873 12.7895   1
  -2  -2  10 114.622 11.5389  -2
   3  -2  -9 114.622 11.5389   1
  -3   2   9 88.7797 16.5373   1
   2   2 -10 105.369 8.05817  -2
  -3   2   9 105.369 8.05817   1
  -1  -2  10 540.996 35.2316  -2
   2  -2  -9 540.996 35.2316   1
   2  -2  -9 249.026 22.1714   1
  -2   2   9 267.236 14.7486   1
   0  -2  10 268.509 20.0184  -2
   1  -2  -9 268.509 20.0184   1
   1  -2  -9 123.936 13.5157   1
  -1   2   9 123.365 8.62351   1
   0  -2  -9 95.7534 7.95101   1
   1  -2  10 106.936 10.8389  -2
   0  -2  -9 106.936 10.8389   1
  -1   2 -10 106.590 12.0689  -2
   0   2   9 106.590 12.0689   1
   2  -2  10 66.1063 4.67812  -2
  -1  -2  -9 66.1063 4.67812   1
  -2   2 -10 80.7240 9.43785  -2
   1   2   9 80.7240 9.43785   1
   3  -2  10 127.303 12.6635  -2
  -2  -2  -9 127.303 12.6635   1
  -3   2 -10 135.565 12.6616  -2
   2   2   9 135.565 12.6616   1
   4  -2  10 90.6887 10.1757  -2
  -3  -2  -9 90.6887 10.1757   1
  -4   2 -10 88.9604 10.2903  -2
   3   2   9 88.9604 10.2903   1
  -5   2 -10 0.26834 3.67456  -2
   4   2   9 0.26834 3.67456   1
  -6   2 -10 26.9866 5.48604  -2
   5   2   9 26.9866 5.48604   1
  -7   2 -10 -0.5874 4.88111  -2
   6   2   9 -0.5874 4.88111   1
  -8   2 -10 25.0121 6.56489  -2
   7   2   9 25.0121 6.56489   1
   9  -3  -9 5.60275 7.70085   1
  -9   3   9 9.89901 4.27295   1
   8  -3  -9 -1.0558 3.05925   1
  -8   3   9 1.65941 2.90873   1
   7  -3  -9 4.07941 3.67983   1
  -7   3   9 3.49372 3.54646   1
   6  -3  -9 30.5375 4.24475   1
  -6   3   9 32.0823 7.50204   1
   5  -3  -9 0.41054 1.86500   1
  -5   3   9 1.64901 1.79268   1
   4  -3  -9 220.342 11.4778   1
  -4   3   9 223.872 11.4945   1
   3  -3  -9 104.820 8.50307   1
  -3   3   9 93.7972 7.42188   1
   2  -3  -9 7.28434 2.63071   1
  -2   3   9 9.48944 2.32190   1
   1  -3  -9 19.5940 3.87507   1
  -1   3   9 16.0390 3.02953   1
   0  -3  -9 20.6585 2.52597   1
   0   3   9 20.6016 3.80287   1
  -1  -3  -9 831.989 29.0639   1
   1   3   9 1016.74 40.5071   1
  -2  -3  -9 52.4972 8.31125   1
   2   3   9 65.1971 6.29855   1
   3   3   9 103.391 8.43114   1
   4   3   9 90.0942 8.04110   1
   5   3   9 16.2260 3.27764   1
   6   3   9 5.16561 2.86138   1
  -7  -4  12 -5.0458 11.0840  -2
   9  -4  -9 -5.0458 11.0840   1
   7   4 -12 23.0752 11.3236  -2
  -9   4   9 23.0752 11.3236   1
  -6  -4  12 8.76134 9.71223  -2
   8  -4  -9 8.76134 9.71223   1
  -5  -4  12 29.1558 10.7805  -2
   7  -4  -9 29.1558 10.7805   1
  -4  -4  12 40.7295 11.1530  -2
   6  -4  -9 40.7295 11.1530   1
   4   4 -12 43.6692 7.46640  -2
  -6   4   9 43.6692 7.46640   1
  -3  -4  12 91.9419 14.5450  -2
   5  -4  -9 91.9419 14.5450   1
   3   4 -12 75.2122 7.20977  -2
  -5   4   9 75.2122 7.20977   1
  -2  -4  12 263.598 24.9607  -2
   4  -4  -9 263.598 24.9607   1
   2   4 -12 251.788 13.4487  -2
  -4   4   9 251.788 13.4487   1
  -1  -4  12 188.188 13.2308  -2
   3  -4  -9 188.188 13.2308   1
   1   4 -12 177.768 19.0175  -2
  -3   4   9 177.768 19.0175   1
   0  -4  12 64.4124 7.50605  -2
   2  -4  -9 64.4124 7.50605   1
   0   4 -12 62.3489 10.5031  -2
  -2   4   9 62.3489 10.5031   1
  -1   4 -12 322.730 25.2274  -2
  -1   4   9 322.730 25.2274   1
   2  -4  12 115.802 13.7293  -2
   0  -4  -9 115.802 13.7293   1
  -2   4 -12 124.186 9.69202  -2
   0   4   9 124.186 9.69202   1
   3  -4  12 201.149 18.6022  -2
  -1  -4  -9 201.149 18.6022   1
  -3   4 -12 220.248 18.5911  -2
   1   4   9 220.248 18.5911   1
   4  -4  12 40.8835 9.16993  -2
  -2  -4  -9 40.8835 9.16993   1
  -4   4 -12 52.3325 6.45981  -2
   2   4   9 52.3325 6.45981   1
  -5   4 -12 -2.8153 6.00991  -2
   3   4   9 -2.8153 6.00991   1
  -6   4 -12 8.45684 6.11043  -2
   4   4   9 8.45684 6.11043   1
  -7   4 -12 12.5110 5.84491  -2
   5   4   9 12.5110 5.84491   1
  -8   4 -12 96.3623 11.2554  -2
   6   4   9 96.3623 11.2554   1
   6   4   9 51.1908 9.97039   1
   8  -5  -9 10.0160 3.79878   1
  -8   5   9 1.39998 4.39100   1
   7  -5  -9 4.21267 3.00596   1
  -7   5   9 5.21953 3.71300   1
   6  -5  -9 -0.0883 2.50417   1
  -6   5   9 -2.4560 3.01255   1
   5  -5  -9 1.01212 2.49209   1
  -5   5   9 -0.2435 2.33090   1
   4  -5  -9 8.44662 3.67954   1
  -4   5   9 8.93723 2.88455   1
   3  -5  -9 198.798 14.4100   1
  -3   5   9 226.567 12.1790   1
   2  -5  -9 1.97600 1.88966   1
  -2   5   9 4.76350 2.37140   1
   1  -5  -9 29.9153 3.88560   1
  -1   5   9 31.7654 5.24961   1
   0  -5  -9 406.853 16.6388   1
   0   5   9 394.208 22.6233   1
  -1  -5  -9 6.44881 5.08448   1
   1   5   9 11.4920 3.44625   1
  -2  -5  -9 28.0775 7.65784   1
   2   5   9 31.1935 4.97009   1
   3   5   9 109.222 9.07633   1
   4   5   9 38.4588 6.43478   1
   5   5   9 12.1103 3.77627   1
   5   6 -13 4.38412 8.32885  -2
  -8   6   9 4.38412 8.32885   1
  -4  -6  13 81.4227 15.6252  -2
   7  -6  -9 81.4227 15.6252   1
   4   6 -13 21.9425 10.1317  -2
  -7   6   9 21.9425 10.1317   1
  -3  -6  13 79.6219 15.1132  -2
   6  -6  -9 79.6219 15.1132   1
   3   6 -13 73.8536 13.7192  -2
  -6   6   9 73.8536 13.7192   1
   2   6 -13 -4.2557 3.77073  -2
  -5   6   9 -4.2557 3.77073   1
  -1  -6  13 21.6580 8.38833  -2
   4  -6  -9 21.6580 8.38833   1
   1   6 -13 4.63910 4.11863  -2
  -4   6   9 4.63910 4.11863   1
   0  -6  13 13.8708 7.48420  -2
   3  -6  -9 13.8708 7.48420   1
   0   6 -13 19.0234 5.41220  -2
  -3   6   9 19.0234 5.41220   1
  -1   6 -13 162.493 12.2010  -2
  -2   6   9 162.493 12.2010   1
  -2   6 -13 -1.0838 3.52948  -2
  -1   6   9 -1.0838 3.52948   1
   3  -6  13 90.2698 8.43610  -2
   0  -6  -9 90.2698 8.43610   1
  -3   6 -13 106.180 8.81061  -2
   0   6   9 106.180 8.81061   1
  -4   6 -13 41.6618 5.68743  -2
   1   6   9 41.6618 5.68743   1
  -5   6 -13 21.6571 5.07545  -2
   2   6   9 21.6571 5.07545   1
  -6   6 -13 13.9675 4.83513  -2
   3   6   9 13.9675 4.83513   1
  -7   6 -13 4.51303 4.95776  -2
   4   6   9 4.51303 4.95776   1
   7  -7  -9 16.8157 6.50941   1
  -7   7   9 3.74984 7.27865   1
   6  -7  -9 14.7856 5.48470   1
  -6   7   9 15.6633 7.69473   1
   5  -7  -9 64.6007 7.89898   1
  -5   7   9 71.1838 14.0359   1
   4  -7  -9 2.46393 3.63323   1
  -4   7   9 0.52780 3.56553   1
   3  -7  -9 -2.1352 2.48446   1
  -3   7   9 6.21766 3.40319   1
   2  -7  -9 2.72574 2.57049   1
  -2   7   9 6.74515 2.88817   1
   1  -7  -9 47.6039 5.20302   1
  -1   7   9 54.2994 6.80632   1
   0   7   9 4.36490 2.80296   1
   1   7   9 2.62768 3.02727   1
   2   7   9 13.1445 4.14986   1
  -2  -8  14 18.3869 11.8817  -2
   6  -8  -9 18.3869 11.8817   1
  -1  -8  14 3.65373 11.9722  -2
   5  -8  -9 3.65373 11.9722   1
   0   8 -14 25.9536 14.0407  -2
  -4   8   9 25.9536 14.0407   1
  -1   8 -14 102.416 11.5103  -2
  -3   8   9 102.416 11.5103   1
   2  -8  14 27.0515 10.2329  -2
   2  -8  -9 27.0515 10.2329   1
  -2   8 -14 5.20247 6.48543  -2
  -2   8   9 5.20247 6.48543   1
   3  -8  14 29.9729 7.69260  -2
   1  -8  -9 29.9729 7.69260   1
  -3   8 -14 60.9868 7.95413  -2
  -1   8   9 60.9868 7.95413   1
   0  -8  -9 -1.1727 1.98241   1
  -4   8 -14 94.9982 15.5612  -2
   0   8   9 94.9982 15.5612   1
   1   9 -10 4.28609 2.84301   1
   0   9 -10 -1.7272 2.69302   1
  -1   9 -10 31.1469 4.59582   1
  -2   9 -10 5.36211 2.80861   1
  -3   9 -10 0.07584 2.92745   1
   3  -9  10 0.47432 2.18020   1
  -4   9 -10 3.31195 3.56814   1
   4  -9  10 4.64549 3.09171   1
  -5   9 -10 4.69433 5.46447   1
   5  -9  10 3.40815 4.20088   1
  -7   8   5 30.5002 5.60851  -2
   3   8 -10 30.5002 5.60851   1
   3   8 -10 19.8507 5.61202   1
  -6   8   5 34.3845 5.30288  -2
   2   8 -10 34.3845 5.30288   1
  -5   8   5 47.3420 8.28116  -2
   1   8 -10 47.3420 8.28116   1
  -4   8   5 9.77498 5.23608  -2
   0   8 -10 9.77498 5.23608   1
  -3   8   5 58.0330 9.96208  -2
  -1   8 -10 58.0330 9.96208   1
  -2   8   5 97.8939 10.1913  -2
  -2   8 -10 97.8939 10.1913   1
   2  -8  10 45.3001 4.94593   1
  -1   8   5 67.8534 10.0538  -2
  -3   8 -10 67.8534 10.0538   1
   0   8   5 140.122 13.3871  -2
  -4   8 -10 140.122 13.3871   1
  -2  -8  -5 8.67061 11.2463  -2
   6  -8  10 8.67061 11.2463   1
   4   7 -10 4.36784 1.34647   1
   3   7 -10 9.62145 1.90716   1
  -3  -7  10 10.8461 5.74175   1
   2   7 -10 14.9751 2.64499   1
  -2  -7  10 11.8062 5.64638   1
   1   7 -10 0.19252 1.43932   1
  -1  -7  10 -2.4349 3.87558   1
   0   7 -10 134.674 7.09960   1
   0  -7  10 91.1865 8.63648   1
  -1   7 -10 2.42925 1.83860   1
   1  -7  10 2.57320 2.15713   1
  -2   7 -10 85.9658 6.32436   1
   2  -7  10 84.9301 6.84520   1
  -3   7 -10 -1.7326 1.72290   1
   3  -7  10 3.03398 2.85978   1
  -4   7 -10 1.44177 2.26308   1
  -5   7 -10 0.86316 2.38540   1
   5  -7  10 7.05003 5.93564   1
  -6   7 -10 3.44815 5.00066   1
   6  -7  10 13.7194 7.21170   1
  -7   7 -10 8.51095 7.91405   1
   7  -7  10 7.67553 8.00271   1
  -8   6   6 20.9867 2.80302  -2
   5   6 -10 20.9867 2.80302   1
  -7   6   6 35.4660 2.54373  -2
   4   6 -10 35.4660 2.54373   1
  -6   6   6 180.507 7.05692  -2
   3   6 -10 180.507 7.05692   1
  -5   6   6 140.389 7.46686  -2
   2   6 -10 140.389 7.46686   1
  -4   6   6 15.7315 2.93494  -2
   1   6 -10 15.7315 2.93494   1
   4  -6  -6 6.38086 2.42233  -2
  -1  -6  10 6.38086 2.42233   1
  -3   6   6 131.144 7.82640  -2
   0   6 -10 131.144 7.82640   1
   3  -6  -6 134.810 9.26734  -2
   0  -6  10 134.810 9.26734   1
  -2   6   6 109.826 7.37088  -2
  -1   6 -10 109.826 7.37088   1
   2  -6  -6 111.591 7.44572  -2
   1  -6  10 111.591 7.44572   1
  -1   6   6 325.081 15.0257  -2
  -2   6 -10 325.081 15.0257   1
   1  -6  -6 314.112 26.8411  -2
   2  -6  10 314.112 26.8411   1
   0   6   6 12.8989 4.61564  -2
  -3   6 -10 12.8989 4.61564   1
   0  -6  -6 7.91891 4.51181  -2
   3  -6  10 7.91891 4.51181   1
   1   6   6 227.291 15.1625  -2
  -4   6 -10 227.291 15.1625   1
  -1  -6  -6 203.560 15.3788  -2
   4  -6  10 203.560 15.3788   1
   2   6   6 22.7069 8.87413  -2
  -5   6 -10 22.7069 8.87413   1
  -2  -6  -6 21.8491 4.76069  -2
   5  -6  10 21.8491 4.76069   1
   3   6   6 3.30460 7.55055  -2
  -6   6 -10 3.30460 7.55055   1
  -3  -6  -6 2.73971 8.44116  -2
   6  -6  10 2.73971 8.44116   1
  -4  -6  -6 20.1309 10.1072  -2
   7  -6  10 20.1309 10.1072   1
   6   5 -10 5.78176 1.76811   1
   5   5 -10 7.04004 1.53155   1
   4   5 -10 0.34374 0.79678   1
   3   5 -10 46.9690 2.80398   1
  -3  -5  10 53.3392 9.20630   1
   2   5 -10 54.0518 3.21360   1
  -2  -5  10 55.6239 4.44708   1
   1   5 -10 135.067 7.00142   1
  -1  -5  10 132.543 7.52673   1
   0   5 -10 20.2520 2.68489   1
   0  -5  10 13.6693 3.03977   1
  -1   5 -10 20.8579 3.03983   1
   1  -5  10 18.6869 2.61091   1
  -2   5 -10 96.0385 6.51792   1
   2  -5  10 81.0999 5.45204   1
  -3   5 -10 229.990 11.6209   1
   3  -5  10 218.885 11.8465   1
  -4   5 -10 73.1216 6.30592   1
   4  -5  10 70.3840 6.44267   1
  -5   5 -10 77.3503 7.52061   1
   5  -5  10 61.9794 6.66627   1
  -6   5 -10 149.170 12.6240   1
   6  -5  10 132.751 10.0807   1
  -7   5 -10 1.31650 4.99374   1
   7  -5  10 7.12133 4.37749   1
  -8   5 -10 8.99872 5.99503   1
   8  -5  10 4.78922 6.77475   1
   7   4 -10 7.06261 3.64226   1
  -9   4   7 26.4840 11.5339  -2
   7   4 -10 26.4840 11.5339   1
   6   4 -10 14.6333 4.21059   1
  -8   4   7 24.9688 6.75255  -2
   6   4 -10 24.9688 6.75255   1
   5   4 -10 11.8843 1.91547   1
  -7   4   7 12.3764 6.69124  -2
   5   4 -10 12.3764 6.69124   1
  -6   4   7 145.527 7.90090  -2
   4   4 -10 145.527 7.90090   1
  -5   4   7 703.959 26.0165  -2
   3   4 -10 703.959 26.0165   1
   5  -4  -7 700.440 26.1232  -2
  -3  -4  10 700.440 26.1232   1
  -4   4   7 1.01493 3.24015  -2
   2   4 -10 1.01493 3.24015   1
   4  -4  -7 1.10405 2.55347  -2
  -2  -4  10 1.10405 2.55347   1
  -3   4   7 145.326 9.68855  -2
   1   4 -10 145.326 9.68855   1
   3  -4  -7 146.612 7.92887  -2
  -1  -4  10 146.612 7.92887   1
  -2   4   7 175.472 11.2540  -2
   0   4 -10 175.472 11.2540   1
   0   4 -10 4.77033 1.86855   1
   2  -4  -7 183.764 9.28485  -2
   0  -4  10 183.764 9.28485   1
  -1   4 -10 1.69429 1.94305   1
  -1   4   7 38.0938 5.39975  -2
  -1   4 -10 38.0938 5.39975   1
   1  -4  -7 39.2220 4.22623  -2
   1  -4  10 39.2220 4.22623   1
   0   4   7 319.376 17.3027  -2
  -2   4 -10 319.376 17.3027   1
  -2   4 -10 61.7752 7.60731   1
   0  -4  -7 287.380 16.3624  -2
   2  -4  10 287.380 16.3624   1
   2  -4  10 50.2279 8.39262   1
  -3   4 -10 -0.0444 2.55056   1
   1   4   7 8.48528 6.32551  -2
  -3   4 -10 8.48528 6.32551   1
  -1  -4  -7 6.35277 3.39537  -2
   3  -4  10 6.35277 3.39537   1
   2   4   7 12.2014 4.67234  -2
  -4   4 -10 12.2014 4.67234   1
  -2  -4  -7 11.5168 3.88233  -2
   4  -4  10 11.5168 3.88233   1
   3   4   7 -1.0425 4.27088  -2
  -5   4 -10 -1.0425 4.27088   1
  -3  -4  -7 1.85272 4.20836  -2
   5  -4  10 1.85272 4.20836   1
   4   4   7 12.2567 8.35011  -2
  -6   4 -10 12.2567 8.35011   1
  -4  -4  -7 7.37455 6.38471  -2
   6  -4  10 7.37455 6.38471   1
  -5  -4  -7 8.82917 5.61569  -2
   7  -4  10 8.82917 5.61569   1
  -6  -4  -7 -12.609 9.88329  -2
   8  -4  10 -12.609 9.88329   1
   7   3 -10 2.53667 2.23305   1
   6   3 -10 127.035 7.82806   1
   5   3 -10 44.0321 2.91378   1
   4   3 -10 13.4744 2.56964   1
  -4  -3  10 12.2420 2.97070   1
   3   3 -10 59.0135 4.46651   1
  -3  -3  10 57.9181 5.36140   1
   2   3 -10 217.819 10.1912   1
  -2  -3  10 224.785 10.3123   1
   1   3 -10 289.411 15.3736   1
  -1  -3  10 313.583 16.5073   1
   0   3 -10 1.37736 1.72208   1
   0  -3  10 0.61004 0.88779   1
  -1   3 -10 291.484 11.9838   1
   1  -3  10 284.645 10.8099   1
  -2   3 -10 386.898 15.5060   1
   2  -3  10 379.839 13.9273   1
  -3   3 -10 54.9575 5.05566   1
   3  -3  10 59.9082 4.98091   1
  -4   3 -10 6.16139 2.19834   1
   4  -3  10 6.57973 2.26924   1
  -5   3 -10 61.9971 7.04045   1
   5  -3  10 65.9417 5.87559   1
   6  -3  10 1.73979 2.47289   1
   7  -3  10 14.5001 4.04318   1
  -8   3 -10 -1.1747 5.18227   1
   8  -3  10 17.6383 4.30498   1
  -9   2   9 18.5982 5.86881  -2
   8   2 -10 18.5982 5.86881   1
  -8   2   9 15.2907 4.71977  -2
   7   2 -10 15.2907 4.71977   1
  -7   2   9 47.1704 5.13874  -2
   6   2 -10 47.1704 5.13874   1
  -6   2   9 90.3767 6.26005  -2
   5   2 -10 90.3767 6.26005   1
   5   2 -10 80.0250 7.06933   1
   6  -2  -9 84.6508 12.9169  -2
  -5  -2  10 84.6508 12.9169   1
  -5   2   9 69.4495 5.28879  -2
   4   2 -10 69.4495 5.28879   1
   4   2 -10 52.7913 3.90710   1
   5  -2  -9 60.7481 7.46181  -2
  -4  -2  10 60.7481 7.46181   1
  -4   2   9 437.116 17.2072  -2
   3   2 -10 437.116 17.2072   1
   4  -2  -9 413.657 20.9211  -2
  -3  -2  10 413.657 20.9211   1
  -3   2   9 78.9449 5.32622  -2
   2   2 -10 78.9449 5.32622   1
   3  -2  -9 81.7030 6.68478  -2
  -2  -2  10 81.7030 6.68478   1
  -2   2   9 719.724 31.6669  -2
   1   2 -10 719.724 31.6669   1
   1   2 -10 510.213 36.0081   1
   2  -2  -9 735.162 26.5946  -2
  -1  -2  10 735.162 26.5946   1
  -1   2   9 341.341 16.8525  -2
   0   2 -10 341.341 16.8525   1
   1  -2  -9 334.946 13.1226  -2
   0  -2  10 334.946 13.1226   1
   0  -2  10 245.905 20.2709   1
   0   2   9 92.4415 7.13741  -2
  -1   2 -10 92.4415 7.13741   1
   0  -2  -9 83.9184 6.55176  -2
   1  -2  10 83.9184 6.55176   1
   1  -2  10 5.80312 3.05089   1
   1   2   9 99.8153 7.81529  -2
  -2   2 -10 99.8153 7.81529   1
  -1  -2  -9 114.862 11.0403  -2
   2  -2  10 114.862 11.0403   1
   2  -2  10 79.7522 9.05740   1
   2   2   9 74.7463 10.0317  -2
  -3   2 -10 74.7463 10.0317   1
  -2  -2  -9 84.0014 7.43213  -2
   3  -2  10 84.0014 7.43213   1
   3  -2  10 7.84262 3.92831   1
   3   2   9 136.291 13.3900  -2
  -4   2 -10 136.291 13.3900   1
  -3  -2  -9 98.8866 8.83088  -2
   4  -2  10 98.8866 8.83088   1
   4  -2  10 117.201 12.1391   1
   4   2   9 4.99336 6.67524  -2
  -5   2 -10 4.99336 6.67524   1
  -4  -2  -9 4.81792 3.35516  -2
   5  -2  10 4.81792 3.35516   1
   5   2   9 37.9912 9.60133  -2
  -6   2 -10 37.9912 9.60133   1
  -5  -2  -9 29.8840 5.22618  -2
   6  -2  10 29.8840 5.22618   1
  -6  -2  -9 12.1450 6.36630  -2
   7  -2  10 12.1450 6.36630   1
  -7  -2  -9 5.53895 5.94251  -2
   8  -2  10 5.53895 5.94251   1
   8   1 -10 12.2178 3.75486   1
   7   1 -10 17.8443 3.79956   1
  -7  -1  10 10.5735 1.81168   1
   6   1 -10 6.14470 1.87483   1
  -6  -1  10 4.42003 3.02115   1
   5   1 -10 2.43679 1.19408   1
  -5  -1  10 -0.7047 1.67209   1
   4   1 -10 68.7773 3.91942   1
  -4  -1  10 70.2090 4.17552   1
   3   1 -10 22.3200 2.96452   1
  -3  -1  10 16.3168 3.16130   1
   2   1 -10 75.3453 4.89562   1
  -2  -1  10 73.0974 5.29767   1
   1   1 -10 74.1957 5.01362   1
  -1  -1  10 80.2604 5.05665   1
   0   1 -10 41.9551 3.64857   1
   0  -1  10 37.7970 2.78353   1
  -1   1 -10 304.211 15.0534   1
   1  -1  10 296.167 10.6954   1
  -2   1 -10 93.7305 6.68845   1
   2  -1  10 84.8986 4.78606   1
  -3   1 -10 3.63937 2.86564   1
   3  -1  10 2.13564 1.36591   1
  -4   1 -10 13.8008 4.53262   1
   4  -1  10 8.75567 2.30094   1
  -5   1 -10 61.1979 9.22487   1
   5  -1  10 62.0556 5.26147   1
  -6   1 -10 5.72010 3.71015   1
   6  -1  10 5.74569 2.46719   1
   7  -1  10 21.3486 3.81248   1
   8  -1  10 -1.5498 2.50016   1
  -9   0  10 -0.4467 7.37144  -2
   9   0 -10 -0.4467 7.37144   1
  -8   0  10 5.48823 4.17820  -2
   8   0 -10 5.48823 4.17820   1
  -7   0  10 12.3590 8.31441  -2
   7   0 -10 12.3590 8.31441   1
   7   0 -10 -0.3165 3.29547  -2
  -7   0  10 -0.3165 3.29547   1
  -6   0  10 9.93532 4.94161  -2
   6   0 -10 9.93532 4.94161   1
   6   0 -10 7.11442 2.65966  -2
  -6   0  10 7.11442 2.65966   1
  -5   0  10 90.6672 6.43200  -2
   5   0 -10 90.6672 6.43200   1
   5   0 -10 86.4657 5.77740  -2
  -5   0  10 86.4657 5.77740   1
  -4   0  10 496.152 19.8783  -2
   4   0 -10 496.152 19.8783   1
   4   0 -10 500.419 19.1272  -2
  -4   0  10 500.419 19.1272   1
  -3   0  10 452.616 18.0423  -2
   3   0 -10 452.616 18.0423   1
   3   0 -10 467.561 21.7171  -2
  -3   0  10 467.561 21.7171   1
  -2   0  10 498.214 19.2432  -2
   2   0 -10 498.214 19.2432   1
   2   0 -10 512.962 24.0571  -2
  -2   0  10 512.962 24.0571   1
  -1   0  10 342.531 16.8748  -2
   1   0 -10 342.531 16.8748   1
   1   0 -10 370.725 18.2128  -2
  -1   0  10 370.725 18.2128   1
   0   0  10 58.0910 4.85711  -2
   0   0 -10 58.0910 4.85711   1
   0   0 -10 59.8971 4.21951  -2
   0   0  10 59.8971 4.21951   1
   1   0  10 8.92164 2.27627  -2
  -1   0 -10 8.92164 2.27627   1
  -1   0 -10 8.39172 2.18245  -2
   1   0  10 8.39172 2.18245   1
   2   0  10 11.3609 2.35092  -2
  -2   0 -10 11.3609 2.35092   1
  -2   0 -10 11.4489 1.88292  -2
   2   0  10 11.4489 1.88292   1
   3   0  10 1.21483 1.79924  -2
  -3   0 -10 1.21483 1.79924   1
  -3   0 -10 0.77739 1.62227  -2
   3   0  10 0.77739 1.62227   1
   4   0  10 118.016 11.7879  -2
  -4   0 -10 118.016 11.7879   1
  -4   0 -10 102.660 6.23324  -2
   4   0  10 102.660 6.23324   1
   5   0  10 -3.4612 3.49489  -2
  -5   0 -10 -3.4612 3.49489   1
  -5   0 -10 3.00956 3.11393  -2
   5   0  10 3.00956 3.11393   1
   6   0  10 1.59373 5.22636  -2
  -6   0 -10 1.59373 5.22636   1
  -6   0 -10 4.54474 2.58980  -2
   6   0  10 4.54474 2.58980   1
  -7   0 -10 1.16461 2.92396  -2
   7   0  10 1.16461 2.92396   1
  -8   0 -10 20.4996 6.27166  -2
   8   0  10 20.4996 6.27166   1
   9  -1 -10 -1.0743 3.54288   1
  -9   1  10 -6.8814 5.93936   1
   8  -1 -10 24.9430 6.06335   1
  -8   1  10 25.1434 5.26063   1
   7  -1 -10 18.5384 4.31695   1
  -7   1  10 20.6547 4.29281   1
   6  -1 -10 4.56447 2.18565   1
  -6   1  10 1.37573 2.13795   1
   5  -1 -10 86.8662 6.17471   1
  -5   1  10 90.8256 6.07750   1
   4  -1 -10 85.3773 6.51338   1
  -4   1  10 102.101 6.17169   1
   3  -1 -10 12.6986 3.11623   1
  -3   1  10 5.84543 1.59342   1
   2  -1 -10 -0.3793 1.14958   1
  -2   1  10 1.90983 1.25340   1
   1  -1 -10 45.0944 3.86678   1
  -1   1  10 50.0794 5.23004   1
   0  -1 -10 137.030 7.18751   1
   0   1  10 151.146 9.61509   1
  -1  -1 -10 230.860 11.9244   1
   1   1  10 252.363 13.9397   1
  -2  -1 -10 205.765 11.0719   1
   2   1  10 203.565 12.4948   1
  -3  -1 -10 92.1129 10.2385   1
   3   1  10 90.9030 4.49799   1
   4   1  10 133.873 6.10462   1
   5   1  10 10.3305 1.85530   1
   6   1  10 21.8235 3.00197   1
   7   1  10 1.04543 3.31496   1
  -8  -2  11 29.7994 13.2102  -2
   9  -2 -10 29.7994 13.2102   1
   8   2 -11 4.12505 7.14861  -2
  -9   2  10 4.12505 7.14861   1
  -7  -2  11 12.4541 10.8172  -2
   8  -2 -10 12.4541 10.8172   1
   7   2 -11 12.5385 8.75060  -2
  -8   2  10 12.5385 8.75060   1
  -6  -2  11 61.4528 14.0267  -2
   7  -2 -10 61.4528 14.0267   1
   6   2 -11 46.8907 6.79569  -2
  -7   2  10 46.8907 6.79569   1
   6  -2 -10 20.2146 8.18066   1
   5   2 -11 6.40472 4.49601  -2
  -6   2  10 6.40472 4.49601   1
   5  -2 -10 730.374 35.5548   1
  -3  -2  11 221.529 18.7957  -2
   4  -2 -10 221.529 18.7957   1
   4  -2 -10 218.871 21.8419   1
   3   2 -11 223.857 11.3798  -2
  -4   2  10 223.857 11.3798   1
   3  -2 -10 378.342 30.6806   1
  -2  -2  11 432.428 31.1031  -2
   3  -2 -10 432.428 31.1031   1
   2   2 -11 471.652 23.5997  -2
  -3   2  10 471.652 23.5997   1
  -1  -2  11 161.649 15.4064  -2
   2  -2 -10 161.649 15.4064   1
   2  -2 -10 177.223 17.5020   1
   1   2 -11 200.155 12.4419  -2
  -2   2  10 200.155 12.4419   1
   1  -2 -10 94.2725 7.14278   1
   0  -2  11 115.171 11.8130  -2
   1  -2 -10 115.171 11.8130   1
   0   2 -11 112.535 11.7799  -2
  -1   2  10 112.535 11.7799   1
  -1   2  10 88.4086 11.0987   1
   1  -2  11 332.392 16.5748  -2
   0  -2 -10 332.392 16.5748   1
  -1   2 -11 383.196 18.9579  -2
   0   2  10 383.196 18.9579   1
   2  -2  11 67.6003 5.04913  -2
  -1  -2 -10 67.6003 5.04913   1
  -2   2 -11 77.7718 7.28245  -2
   1   2  10 77.7718 7.28245   1
   3  -2  11 15.8326 5.61489  -2
  -2  -2 -10 15.8326 5.61489   1
  -3   2 -11 20.5209 6.39725  -2
   2   2  10 20.5209 6.39725   1
   4  -2  11 95.9309 11.1116  -2
  -3  -2 -10 95.9309 11.1116   1
  -4   2 -11 85.5059 10.2370  -2
   3   2  10 85.5059 10.2370   1
  -6   2 -11 37.1010 6.02366  -2
   5   2  10 37.1010 6.02366   1
  -7   2 -11 44.9793 7.12961  -2
   6   2  10 44.9793 7.12961   1
  -8   2 -11 -2.4407 6.15999  -2
   7   2  10 -2.4407 6.15999   1
   9  -3 -10 20.4608 6.54778   1
   8  -3 -10 41.3409 6.10381   1
  -8   3  10 25.4407 9.11085   1
   7  -3 -10 0.56584 2.55384   1
  -7   3  10 1.52792 2.57899   1
   6  -3 -10 172.066 10.5248   1
  -6   3  10 145.509 16.1705   1
   5  -3 -10 146.040 9.92235   1
  -5   3  10 151.834 10.9734   1
   4  -3 -10 8.40208 2.94728   1
  -4   3  10 6.27011 2.38188   1
   3  -3 -10 13.7571 3.38339   1
  -3   3  10 18.6975 3.23190   1
   2  -3 -10 26.6838 4.26686   1
  -2   3  10 30.7957 3.75976   1
   1  -3 -10 218.282 13.8197   1
  -1   3  10 221.437 13.8743   1
   0  -3 -10 173.589 8.81310   1
   0   3  10 189.769 11.9233   1
  -1  -3 -10 295.136 10.8948   1
   1   3  10 336.269 17.3635   1
  -2  -3 -10 82.0352 10.1688   1
   2   3  10 82.9707 7.67687   1
  -3  -3 -10 0.10270 2.85467   1
   3   3  10 -0.0374 2.16204   1
   4   3  10 62.7185 6.91249   1
   5   3  10 3.14701 2.70492   1
   6   3  10 6.17441 3.09672   1
   9  -4 -10 4.45507 5.10311   1
  -6  -4  13 24.3679 12.1284  -2
   8  -4 -10 24.3679 12.1284   1
  -5  -4  13 36.9535 12.2195  -2
   7  -4 -10 36.9535 12.2195   1
  -4  -4  13 165.080 20.9777  -2
   6  -4 -10 165.080 20.9777   1
   4   4 -13 163.627 14.2098  -2
  -6   4  10 163.627 14.2098   1
  -3  -4  13 179.921 20.4515  -2
   5  -4 -10 179.921 20.4515   1
   3   4 -13 156.492 10.4887  -2
  -5   4  10 156.492 10.4887   1
  -2  -4  13 144.967 12.3615  -2
   4  -4 -10 144.967 12.3615   1
   2   4 -13 159.170 10.1509  -2
  -4   4  10 159.170 10.1509   1
  -1  -4  13 140.927 11.7882  -2
   3  -4 -10 140.927 11.7882   1
   1   4 -13 160.717 12.2232  -2
  -3   4  10 160.717 12.2232   1
   0  -4  13 122.389 10.7662  -2
   2  -4 -10 122.389 10.7662   1
   0   4 -13 133.618 10.5301  -2
  -2   4  10 133.618 10.5301   1
   1  -4  13 178.802 17.3758  -2
   1  -4 -10 178.802 17.3758   1
  -1   4 -13 185.381 12.5650  -2
  -1   4  10 185.381 12.5650   1
   2  -4  13 92.0625 6.95503  -2
   0  -4 -10 92.0625 6.95503   1
  -2   4 -13 109.435 9.19256  -2
   0   4  10 109.435 9.19256   1
   3  -4  13 19.1619 7.16313  -2
  -1  -4 -10 19.1619 7.16313   1
  -3   4 -13 3.81579 4.56735  -2
   1   4  10 3.81579 4.56735   1
   4  -4  13 79.3159 11.5152  -2
  -2  -4 -10 79.3159 11.5152   1
  -4   4 -13 70.0318 10.9931  -2
   2   4  10 70.0318 10.9931   1
  -5   4 -13 17.3147 7.49595  -2
   3   4  10 17.3147 7.49595   1
  -6   4 -13 26.6672 7.37911  -2
   4   4  10 26.6672 7.37911   1
  -7   4 -13 4.33043 5.91658  -2
   5   4  10 4.33043 5.91658   1
   8  -5 -10 0.44871 3.05533   1
  -8   5  10 3.46458 4.27991   1
   7  -5 -10 24.6390 4.95455   1
  -7   5  10 12.0586 5.38324   1
   6  -5 -10 66.0003 7.18797   1
  -6   5  10 46.9318 6.44375   1
   5  -5 -10 9.13266 4.12269   1
  -5   5  10 10.5641 4.46699   1
   4  -5 -10 -0.5024 2.53474   1
  -4   5  10 1.63329 2.19224   1
   3  -5 -10 168.116 13.9482   1
  -3   5  10 203.244 11.5284   1
   2  -5 -10 37.8643 5.34518   1
  -2   5  10 36.5356 4.87067   1
   1  -5 -10 540.658 21.9624   1
  -1   5  10 538.991 27.6231   1
   0  -5 -10 65.2616 5.70710   1
   0   5  10 66.3834 7.24136   1
  -1  -5 -10 95.1497 13.0313   1
   1   5  10 104.830 8.75530   1
  -2  -5 -10 -4.1089 4.05517   1
   2   5  10 2.44344 2.64808   1
   3   5  10 4.88009 3.43983   1
   4   5  10 4.39831 3.19258   1
  -5  -6  14 34.5534 13.4504  -2
   8  -6 -10 34.5534 13.4504   1
   5   6 -14 -2.7871 9.72334  -2
  -8   6  10 -2.7871 9.72334   1
  -4  -6  14 3.09666 8.85328  -2
   7  -6 -10 3.09666 8.85328   1
   4   6 -14 -0.4403 7.60385  -2
  -7   6  10 -0.4403 7.60385   1
  -3  -6  14 21.9252 10.5840  -2
   6  -6 -10 21.9252 10.5840   1
   3   6 -14 28.5807 10.0564  -2
  -6   6  10 28.5807 10.0564   1
  -2  -6  14 46.5305 12.1514  -2
   5  -6 -10 46.5305 12.1514   1
   2   6 -14 34.3436 7.16917  -2
  -5   6  10 34.3436 7.16917   1
  -1  -6  14 198.829 21.1399  -2
   4  -6 -10 198.829 21.1399   1
   1   6 -14 161.949 11.0339  -2
  -4   6  10 161.949 11.0339   1
   0  -6  14 22.7966 8.98656  -2
   3  -6 -10 22.7966 8.98656   1
   0   6 -14 7.80074 4.74807  -2
  -3   6  10 7.80074 4.74807   1
  -1   6 -14 124.233 10.9086  -2
  -2   6  10 124.233 10.9086   1
   2  -6  14 44.5058 10.5892  -2
   1  -6 -10 44.5058 10.5892   1
  -2   6 -14 64.2869 7.26883  -2
  -1   6  10 64.2869 7.26883   1
   3  -6  14 38.5960 4.45405  -2
   0  -6 -10 38.5960 4.45405   1
  -3   6 -14 36.1987 5.96813  -2
   0   6  10 36.1987 5.96813   1
  -4   6 -14 5.27762 3.82440  -2
   1   6  10 5.27762 3.82440   1
  -5   6 -14 24.5240 5.54749  -2
   2   6  10 24.5240 5.54749   1
  -6   6 -14 4.33998 4.29882  -2
   3   6  10 4.33998 4.29882   1
   7  -7 -10 6.28122 6.01702   1
  -7   7  10 -4.6570 6.34962   1
   6  -7 -10 15.6597 5.53576   1
  -6   7  10 9.22380 7.16297   1
   5  -7 -10 -2.5969 3.44288   1
  -5   7  10 9.07653 5.59253   1
   4  -7 -10 -6.0809 6.27194   1
  -4   7  10 5.56124 4.29955   1
   3  -7 -10 76.8989 7.52366   1
  -3   7  10 86.7406 9.44868   1
   2  -7 -10 6.21392 2.81294   1
  -2   7  10 5.61099 3.13446   1
   1  -7 -10 3.23972 2.21584   1
  -1   7  10 -0.9092 3.20765   1
   0   7  10 31.3432 5.07317   1
   1   7  10 19.2203 4.34851   1
   2   7  10 19.3333 5.09192   1
  -1  -8  15 157.868 21.4586  -2
   5  -8 -10 157.868 21.4586   1
   0  -8  15 49.1566 14.3671  -2
   4  -8 -10 49.1566 14.3671   1
  -1   8 -15 59.9483 9.92311  -2
  -3   8  10 59.9483 9.92311   1
   2  -8  15 95.3507 13.9934  -2
   2  -8 -10 95.3507 13.9934   1
  -2   8 -15 88.0333 10.3890  -2
  -2   8  10 88.0333 10.3890   1
  -3   8 -15 -0.7761 6.63052  -2
  -1   8  10 -0.7761 6.63052   1
   0  -8 -10 1.58238 1.29658   1
  -4   8 -15 4.14332 6.63676  -2
   0   8  10 4.14332 6.63676   1
   1   9 -11 15.9537 3.95512   1
   0   9 -11 18.4232 3.64417   1
  -1   9 -11 37.1435 5.11077   1
  -2   9 -11 2.13389 3.29050   1
   2  -9  11 0.24658 1.35937   1
  -3   9 -11 48.2175 6.35189   1
   3  -9  11 33.8601 6.46506   1
  -4   9 -11 32.7792 5.91622   1
   4  -9  11 16.3655 4.37304   1
  -7   8   6 -0.7256 5.79691  -2
   3   8 -11 -0.7256 5.79691   1
   3   8 -11 3.24960 2.11393   1
  -6   8   6 -3.1075 5.94585  -2
   2   8 -11 -3.1075 5.94585   1
   2   8 -11 6.49138 3.72433   1
  -5   8   6 12.0164 4.29776  -2
   1   8 -11 12.0164 4.29776   1
  -4   8   6 5.05994 4.91089  -2
   0   8 -11 5.05994 4.91089   1
  -3   8   6 4.11446 6.47840  -2
  -1   8 -11 4.11446 6.47840   1
   1  -8  11 2.48991 1.24642   1
  -2   8   6 210.787 15.4834  -2
  -2   8 -11 210.787 15.4834   1
   2  -8  11 155.519 14.5474   1
  -1   8   6 -3.2492 6.45040  -2
  -3   8 -11 -3.2492 6.45040   1
   0   8   6 30.9591 7.91807  -2
  -4   8 -11 30.9591 7.91807   1
   4   7 -11 2.24332 1.10083   1
   3   7 -11 0.70951 1.02470   1
   2   7 -11 32.6079 3.51738   1
  -2  -7  11 32.7200 8.89951   1
   1   7 -11 4.07556 1.68065   1
  -1  -7  11 4.03234 4.05877   1
   0   7 -11 31.8254 3.71078   1
   0  -7  11 23.7536 3.51930   1
  -1   7 -11 0.51543 1.65972   1
   1  -7  11 -1.1130 1.95807   1
  -2   7 -11 12.1197 2.89985   1
   2  -7  11 11.5584 2.82820   1
  -3   7 -11 4.92011 2.30841   1
   3  -7  11 5.01992 2.67259   1
  -4   7 -11 29.3746 4.32076   1
   4  -7  11 23.8514 6.31057   1
  -5   7 -11 15.7382 3.42636   1
   5  -7  11 13.2196 7.97824   1
  -6   7 -11 31.4119 7.82499   1
   6  -7  11 7.64630 7.59377   1
  -7   7 -11 1.83033 7.66721   1
   7  -7  11 10.9359 10.2780   1
  -8   6   7 14.1722 8.90871  -2
   5   6 -11 14.1722 8.90871   1
  -7   6   7 6.04979 3.43889  -2
   4   6 -11 6.04979 3.43889   1
  -6   6   7 73.4224 3.71559  -2
   3   6 -11 73.4224 3.71559   1
  -5   6   7 58.0939 4.68588  -2
   2   6 -11 58.0939 4.68588   1
   5  -6  -7 57.8628 6.50320  -2
  -2  -6  11 57.8628 6.50320   1
  -4   6   7 77.1677 6.06065  -2
   1   6 -11 77.1677 6.06065   1
   4  -6  -7 83.7865 6.62804  -2
  -1  -6  11 83.7865 6.62804   1
  -3   6   7 170.583 9.12602  -2
   0   6 -11 170.583 9.12602   1
   3  -6  -7 165.051 14.3847  -2
   0  -6  11 165.051 14.3847   1
  -2   6   7 120.503 7.75815  -2
  -1   6 -11 120.503 7.75815   1
   2  -6  -7 117.972 9.45134  -2
   1  -6  11 117.972 9.45134   1
  -1   6   7 127.226 9.83646  -2
  -2   6 -11 127.226 9.83646   1
   1  -6  -7 117.219 14.9070  -2
   2  -6  11 117.219 14.9070   1
   0   6   7 69.4604 7.17703  -2
  -3   6 -11 69.4604 7.17703   1
   0  -6  -7 56.7989 7.78361  -2
   3  -6  11 56.7989 7.78361   1
   1   6   7 17.4204 5.14221  -2
  -4   6 -11 17.4204 5.14221   1
  -1  -6  -7 15.4279 4.48888  -2
   4  -6  11 15.4279 4.48888   1
   2   6   7 2.35428 5.21015  -2
  -5   6 -11 2.35428 5.21015   1
  -2  -6  -7 -2.9362 3.92456  -2
   5  -6  11 -2.9362 3.92456   1
   3   6   7 40.5385 7.95083  -2
  -6   6 -11 40.5385 7.95083   1
  -3  -6  -7 32.4067 7.55304  -2
   6  -6  11 32.4067 7.55304   1
  -4  -6  -7 0.18131 10.3252  -2
   7  -6  11 0.18131 10.3252   1
   6   5 -11 0.65428 3.09781   1
   5   5 -11 30.1380 5.76731   1
   4   5 -11 1.02432 1.21619   1
   3   5 -11 4.55319 2.00956   1
  -3  -5  11 3.34449 1.75988   1
   2   5 -11 47.3391 4.29133   1
  -2  -5  11 50.8209 4.43524   1
   1   5 -11 0.45819 1.79477   1
  -1  -5  11 -0.3559 1.46778   1
   0   5 -11 47.5872 4.08372   1
   0  -5  11 43.3643 4.10075   1
  -1   5 -11 5.95593 1.90064   1
   1  -5  11 2.76174 1.50969   1
  -2   5 -11 0.93151 1.72523   1
   2  -5  11 1.53602 1.65648   1
  -3   5 -11 129.994 8.24469   1
   3  -5  11 121.284 7.30675   1
  -4   5 -11 32.7296 4.40571   1
   4  -5  11 21.4366 4.12714   1
  -5   5 -11 144.151 9.57028   1
   5  -5  11 135.937 10.1713   1
  -6   5 -11 39.8021 7.16673   1
   6  -5  11 39.2497 5.97849   1
  -7   5 -11 -0.2731 5.72267   1
   7  -5  11 -0.3166 3.84431   1
  -8   5 -11 6.78394 6.93195   1
   8  -5  11 8.32834 7.17445   1
  -9   4   8 26.3146 8.33487  -2
   7   4 -11 26.3146 8.33487   1
   7   4 -11 3.94927 2.71299   1
  -8   4   8 9.17477 6.29484  -2
   6   4 -11 9.17477 6.29484   1
   6   4 -11 2.97368 1.34566   1
  -7   4   8 3.04279 2.25279  -2
   5   4 -11 3.04279 2.25279   1
  -6   4   8 16.0509 3.50794  -2
   4   4 -11 16.0509 3.50794   1
   6  -4  -8 19.1373 6.92686  -2
  -4  -4  11 19.1373 6.92686   1
  -5   4   8 65.4054 6.63421  -2
   3   4 -11 65.4054 6.63421   1
   5  -4  -8 64.7443 5.55854  -2
  -3  -4  11 64.7443 5.55854   1
  -4   4   8 87.0187 7.33934  -2
   2   4 -11 87.0187 7.33934   1
   4  -4  -8 85.7707 6.09631  -2
  -2  -4  11 85.7707 6.09631   1
  -3   4   8 5.43929 3.40370  -2
   1   4 -11 5.43929 3.40370   1
   3  -4  -8 8.06627 2.99535  -2
  -1  -4  11 8.06627 2.99535   1
  -2   4   8 60.5645 6.19446  -2
   0   4 -11 60.5645 6.19446   1
   0   4 -11 8.86028 2.43798   1
   2  -4  -8 52.9214 4.99379  -2
   0  -4  11 52.9214 4.99379   1
  -1   4 -11 29.5617 4.80060   1
  -1   4   8 57.6306 6.31157  -2
  -1   4 -11 57.6306 6.31157   1
   1  -4  -8 44.5031 4.60328  -2
   1  -4  11 44.5031 4.60328   1
   0   4   8 68.2110 7.14217  -2
  -2   4 -11 68.2110 7.14217   1
  -2   4 -11 38.3585 6.14045   1
   0  -4  -8 62.5257 5.68868  -2
   2  -4  11 62.5257 5.68868   1
   1   4   8 331.923 17.9643  -2
  -3   4 -11 331.923 17.9643   1
  -1  -4  -8 330.234 15.2707  -2
   3  -4  11 330.234 15.2707   1
   2   4   8 2.78169 3.90451  -2
  -4   4 -11 2.78169 3.90451   1
  -2  -4  -8 9.54534 4.18954  -2
   4  -4  11 9.54534 4.18954   1
   3   4   8 3.58775 5.21590  -2
  -5   4 -11 3.58775 5.21590   1
  -3  -4  -8 5.48387 4.24418  -2
   5  -4  11 5.48387 4.24418   1
   4   4   8 44.0769 10.6274  -2
  -6   4 -11 44.0769 10.6274   1
  -4  -4  -8 57.6691 7.06922  -2
   6  -4  11 57.6691 7.06922   1
  -5  -4  -8 9.26792 7.26618  -2
   7  -4  11 9.26792 7.26618   1
  -6  -4  -8 64.3245 16.4532  -2
   8  -4  11 64.3245 16.4532   1
   7   3 -11 1.21437 2.32529   1
   6   3 -11 -2.1274 1.43788   1
   5   3 -11 10.1815 2.63093   1
  -5  -3  11 6.76218 2.46799   1
   4   3 -11 19.2006 2.97631   1
  -4  -3  11 18.5378 3.59355   1
   3   3 -11 138.797 7.59810   1
  -3  -3  11 134.383 9.21998   1
   2   3 -11 97.6072 6.04786   1
  -2  -3  11 88.3929 5.94697   1
   1   3 -11 4.18827 1.78231   1
  -1  -3  11 6.89439 2.37445   1
   0   3 -11 21.6997 3.68600   1
   0  -3  11 21.2296 2.29153   1
  -1   3 -11 29.7351 4.28520   1
   1  -3  11 31.0860 2.97303   1
  -2   3 -11 1.95767 1.48390   1
   2  -3  11 4.04668 1.60275   1
  -3   3 -11 104.159 6.70071   1
   3  -3  11 103.745 6.18481   1
  -4   3 -11 26.1885 4.09804   1
   4  -3  11 28.0865 3.91832   1
  -5   3 -11 160.289 15.6750   1
   5  -3  11 130.251 8.76468   1
  -6   3 -11 80.1739 11.7168   1
   6  -3  11 59.9609 6.28011   1
   7  -3  11 6.92124 3.16301   1
   8  -3  11 54.2070 7.22946   1
  -9   2  10 11.7812 4.95243  -2
   8   2 -11 11.7812 4.95243   1
  -8   2  10 3.52849 7.17947  -2
   7   2 -11 3.52849 7.17947   1
  -7   2  10 73.0114 9.45238  -2
   6   2 -11 73.0114 9.45238   1
   7  -2 -10 74.4593 6.74373  -2
  -6  -2  11 74.4593 6.74373   1
  -6   2  10 12.8012 3.74144  -2
   5   2 -11 12.8012 3.74144   1
   5   2 -11 0.09082 1.28495   1
   6  -2 -10 10.0335 4.07176  -2
  -5  -2  11 10.0335 4.07176   1
  -5   2  10 751.417 27.8242  -2
   4   2 -11 751.417 27.8242   1
   5  -2 -10 723.475 34.0488  -2
  -4  -2  11 723.475 34.0488   1
  -4   2  10 196.560 9.81362  -2
   3   2 -11 196.560 9.81362   1
   4  -2 -10 190.457 11.8910  -2
  -3  -2  11 190.457 11.8910   1
  -3   2  10 418.317 16.9263  -2
   2   2 -11 418.317 16.9263   1
   3  -2 -10 420.617 16.9899  -2
  -2  -2  11 420.617 16.9899   1
   1   2 -11 19.5172 5.45350   1
  -2   2  10 145.289 9.13947  -2
   1   2 -11 145.289 9.13947   1
   2  -2 -10 136.997 6.41626  -2
  -1  -2  11 136.997 6.41626   1
  -1   2  10 81.5332 6.95961  -2
   0   2 -11 81.5332 6.95961   1
   1  -2 -10 91.4223 4.81485  -2
   0  -2  11 91.4223 4.81485   1
   0   2  10 275.237 14.7808  -2
  -1   2 -11 275.237 14.7808   1
   1  -2  11 14.6996 4.68713   1
   0  -2 -10 269.850 14.1203  -2
   1  -2  11 269.850 14.1203   1
   1   2  10 98.6019 7.94194  -2
  -2   2 -11 98.6019 7.94194   1
   2  -2  11 89.1091 10.0105   1
  -1  -2 -10 101.691 7.86285  -2
   2  -2  11 101.691 7.86285   1
  -2  -2 -10 28.9148 4.03377  -2
   3  -2  11 28.9148 4.03377   1
   3   2  10 103.224 12.7682  -2
  -4   2 -11 103.224 12.7682   1
  -3  -2 -10 106.753 9.30359  -2
   4  -2  11 106.753 9.30359   1
   4   2  10 23.8817 8.50461  -2
  -5   2 -11 23.8817 8.50461   1
  -4  -2 -10 14.6496 4.97860  -2
   5  -2  11 14.6496 4.97860   1
   5   2  10 40.9881 10.3932  -2
  -6   2 -11 40.9881 10.3932   1
  -5  -2 -10 36.4784 5.53196  -2
   6  -2  11 36.4784 5.53196   1
  -6  -2 -10 56.3677 6.95490  -2
   7  -2  11 56.3677 6.95490   1
  -7  -2 -10 2.90443 5.97630  -2
   8  -2  11 2.90443 5.97630   1
   8   1 -11 9.40800 3.35526   1
   7   1 -11 71.3575 5.02760   1
  -7  -1  11 71.9178 5.10932   1
   6   1 -11 5.89010 1.76610   1
  -6  -1  11 4.18742 5.80773   1
   5   1 -11 31.8671 3.05335   1
  -5  -1  11 33.6118 4.55931   1
   4   1 -11 11.3664 2.59571   1
  -4  -1  11 8.51875 1.80844   1
   3   1 -11 28.4209 3.31778   1
  -3  -1  11 23.4299 5.67630   1
   2   1 -11 16.4816 2.54324   1
  -2  -1  11 20.0604 2.29575   1
   1   1 -11 137.185 7.35405   1
  -1  -1  11 136.370 7.30001   1
   0   1 -11 27.8559 3.26667   1
   0  -1  11 32.1586 2.58238   1
  -1   1 -11 0.62195 1.43016   1
   1  -1  11 1.42631 1.09910   1
  -2   1 -11 65.6029 5.63999   1
   2  -1  11 60.3125 4.06261   1
  -3   1 -11 1.60903 1.89001   1
   3  -1  11 -0.0071 1.23953   1
  -4   1 -11 85.7743 10.3917   1
   4  -1  11 68.6615 5.36949   1
  -5   1 -11 96.6982 11.9030   1
   5  -1  11 84.9799 6.95608   1
   6  -1  11 -3.9199 3.39150   1
   7  -1  11 105.072 7.80811   1
   8  -1  11 6.47469 3.11009   1
  -8   0  11 43.1172 8.58105  -2
   8   0 -11 43.1172 8.58105   1
   8   0 -11 14.4751 6.26425  -2
  -8   0  11 14.4751 6.26425   1
  -7   0  11 3.49694 5.32678  -2
   7   0 -11 3.49694 5.32678   1
   7   0 -11 -0.2441 4.82098  -2
  -7   0  11 -0.2441 4.82098   1
  -6   0  11 35.0734 10.2406  -2
   6   0 -11 35.0734 10.2406   1
   6   0 -11 31.8890 4.56760  -2
  -6   0  11 31.8890 4.56760   1
  -5   0  11 10.5987 3.16435  -2
   5   0 -11 10.5987 3.16435   1
   5   0 -11 11.6092 2.64137  -2
  -5   0  11 11.6092 2.64137   1
  -4   0  11 400.228 16.7027  -2
   4   0 -11 400.228 16.7027   1
   4   0 -11 385.910 15.8279  -2
  -4   0  11 385.910 15.8279   1
  -3   0  11 42.9938 4.05740  -2
   3   0 -11 42.9938 4.05740   1
   3   0 -11 49.3839 4.66124  -2
  -3   0  11 49.3839 4.66124   1
  -2   0  11 105.333 6.21478  -2
   2   0 -11 105.333 6.21478   1
   2   0 -11 97.1529 7.60079  -2
  -2   0  11 97.1529 7.60079   1
  -1   0  11 2.24547 2.03244  -2
   1   0 -11 2.24547 2.03244   1
   1   0 -11 0.02558 2.28372  -2
  -1   0  11 0.02558 2.28372   1
   0   0  11 187.574 15.8796  -2
   0   0 -11 187.574 15.8796   1
   0   0 -11 215.361 9.71766  -2
   0   0  11 215.361 9.71766   1
   1   0  11 55.4252 4.83580  -2
  -1   0 -11 55.4252 4.83580   1
  -1   0 -11 50.9501 4.61774  -2
   1   0  11 50.9501 4.61774   1
   2   0  11 401.324 19.0177  -2
  -2   0 -11 401.324 19.0177   1
  -2   0 -11 404.097 15.5324  -2
   2   0  11 404.097 15.5324   1
   3   0  11 11.1751 2.56372  -2
  -3   0 -11 11.1751 2.56372   1
  -3   0 -11 7.84189 1.91221  -2
   3   0  11 7.84189 1.91221   1
   4   0  11 4.15817 4.57238  -2
  -4   0 -11 4.15817 4.57238   1
  -4   0 -11 4.13055 1.97230  -2
   4   0  11 4.13055 1.97230   1
  -5   0 -11 3.36332 2.95176  -2
   5   0  11 3.36332 2.95176   1
  -6   0 -11 43.2496 4.75290  -2
   6   0  11 43.2496 4.75290   1
  -7   0 -11 32.7893 4.47895  -2
   7   0  11 32.7893 4.47895   1
   9  -1 -11 3.91921 3.66441   1
  -9   1  11 -10.863 7.39425   1
   8  -1 -11 0.39959 2.30169   1
  -8   1  11 -1.4818 3.10094   1
   7  -1 -11 1.87793 2.54605   1
  -7   1  11 -3.8119 3.22193   1
   6  -1 -11 -0.0697 1.94439   1
  -6   1  11 0.86014 2.74599   1
   5  -1 -11 1.08017 1.71705   1
  -5   1  11 0.70393 1.53731   1
   4  -1 -11 0.68517 1.99969   1
  -4   1  11 1.64185 1.69869   1
   3  -1 -11 1.45277 1.54212   1
  -3   1  11 -0.5313 0.90942   1
   2  -1 -11 1.11657 1.31139   1
  -2   1  11 0.18050 1.29496   1
   1  -1 -11 23.8234 3.09684   1
  -1   1  11 30.3336 4.16365   1
   0  -1 -11 95.3762 5.93467   1
   0   1  11 108.337 8.15585   1
  -1  -1 -11 19.6600 2.87153   1
   1   1  11 13.2198 3.52237   1
  -2  -1 -11 0.70609 1.17263   1
   2   1  11 -1.1934 1.77791   1
  -3  -1 -11 175.114 16.3103   1
   3   1  11 191.620 7.69818   1
  -4  -1 -11 43.4946 7.79797   1
   4   1  11 29.5034 2.46108   1
  -5  -1 -11 4.43622 3.10757   1
   5   1  11 1.51194 1.31187   1
   6   1  11 80.5853 8.36639   1
   7   1  11 70.8135 8.61307   1
  -8  -2  12 19.6394 14.2822  -2
   9  -2 -11 19.6394 14.2822   1
   8   2 -12 -1.9376 7.13530  -2
  -9   2  11 -1.9376 7.13530   1
  -7  -2  12 37.4462 12.2127  -2
   8  -2 -11 37.4462 12.2127   1
   7   2 -12 -3.8014 8.17411  -2
  -8   2  11 -3.8014 8.17411   1
  -6  -2  12 48.6771 14.0736  -2
   7  -2 -11 48.6771 14.0736   1
   6   2 -12 53.2535 7.35208  -2
  -7   2  11 53.2535 7.35208   1
   6  -2 -11 -2.0888 4.08440   1
   5   2 -12 7.00289 6.16312  -2
  -6   2  11 7.00289 6.16312   1
  -4  -2  12 362.284 27.9697  -2
   5  -2 -11 362.284 27.9697   1
   5  -2 -11 327.401 19.4325   1
   4   2 -12 374.698 28.0437  -2
  -5   2  11 374.698 28.0437   1
   3   2 -12 136.280 8.45272  -2
  -4   2  11 136.280 8.45272   1
   3  -2 -11 -0.6717 3.08009   1
  -2  -2  12 12.8634 5.42096  -2
   3  -2 -11 12.8634 5.42096   1
   2   2 -12 14.1122 4.54248  -2
  -3   2  11 14.1122 4.54248   1
   2  -2 -11 44.4821 8.49069   1
  -1  -2  12 89.9960 10.5844  -2
   2  -2 -11 89.9960 10.5844   1
   1   2 -12 91.8220 8.28133  -2
  -2   2  11 91.8220 8.28133   1
   0  -2  12 10.2954 5.49936  -2
   1  -2 -11 10.2954 5.49936   1
   1  -2 -11 9.35599 3.28247   1
   0   2 -12 16.2346 5.93527  -2
  -1   2  11 16.2346 5.93527   1
   1  -2  12 202.852 11.4544  -2
   0  -2 -11 202.852 11.4544   1
  -1   2 -12 243.749 18.5099  -2
   0   2  11 243.749 18.5099   1
   2  -2  12 254.170 17.1514  -2
  -1  -2 -11 254.170 17.1514   1
  -2   2 -12 278.063 15.9110  -2
   1   2  11 278.063 15.9110   1
   3  -2  12 50.1510 8.67820  -2
  -2  -2 -11 50.1510 8.67820   1
  -3   2 -12 59.3410 9.53635  -2
   2   2  11 59.3410 9.53635   1
   4  -2  12 16.1616 7.39074  -2
  -3  -2 -11 16.1616 7.39074   1
  -4   2 -12 13.0594 6.48802  -2
   3   2  11 13.0594 6.48802   1
  -5   2 -12 31.5976 5.82570  -2
   4   2  11 31.5976 5.82570   1
  -6   2 -12 24.3083 5.23003  -2
   5   2  11 24.3083 5.23003   1
  -7   2 -12 33.5903 7.02405  -2
   6   2  11 33.5903 7.02405   1
   9  -3 -11 1.79538 4.39592   1
  -9   3  11 -2.5546 5.16603   1
   8  -3 -11 16.1988 4.05435   1
  -8   3  11 5.86571 3.34782   1
   7  -3 -11 2.29319 2.66457   1
  -7   3  11 -3.2651 3.06407   1
   6  -3 -11 3.62684 2.95534   1
  -6   3  11 1.29335 4.07202   1
   5  -3 -11 4.85081 2.94467   1
  -5   3  11 7.34385 2.35520   1
   4  -3 -11 -1.3809 2.24791   1
  -4   3  11 1.85076 1.87494   1
   3  -3 -11 26.8968 4.81962   1
  -3   3  11 36.4430 4.40963   1
   2  -3 -11 71.8336 7.26438   1
  -2   3  11 73.9257 6.42096   1
   1  -3 -11 9.46148 2.38911   1
  -1   3  11 5.68987 2.57258   1
   0  -3 -11 163.735 8.40710   1
   0   3  11 165.570 11.3689   1
  -1  -3 -11 70.2766 4.58767   1
   1   3  11 79.0769 7.45562   1
  -2  -3 -11 1.29796 3.16189   1
   2   3  11 5.36715 2.59869   1
  -3  -3 -11 72.6166 11.3795   1
   3   3  11 70.8566 7.62339   1
  -4  -3 -11 2.52135 5.46316   1
   4   3  11 14.3107 4.06542   1
   5   3  11 85.7552 7.63955   1
   6   3  11 83.6761 9.36994   1
  -6  -4  14 53.8949 15.3414  -2
   8  -4 -11 53.8949 15.3414   1
  -5  -4  14 44.1981 12.6649  -2
   7  -4 -11 44.1981 12.6649   1
   5   4 -14 10.6662 6.32544  -2
  -7   4  11 10.6662 6.32544   1
  -4  -4  14 47.7043 13.1029  -2
   6  -4 -11 47.7043 13.1029   1
   4   4 -14 74.8464 9.87228  -2
  -6   4  11 74.8464 9.87228   1
   3   4 -14 23.2926 5.27635  -2
  -5   4  11 23.2926 5.27635   1
  -2  -4  14 3.82385 5.69138  -2
   4  -4 -11 3.82385 5.69138   1
   2   4 -14 10.4472 4.28171  -2
  -4   4  11 10.4472 4.28171   1
  -1  -4  14 33.0867 6.72286  -2
   3  -4 -11 33.0867 6.72286   1
   1   4 -14 38.6810 6.61782  -2
  -3   4  11 38.6810 6.61782   1
   0  -4  14 143.329 16.3231  -2
   2  -4 -11 143.329 16.3231   1
   0   4 -14 156.902 12.1452  -2
  -2   4  11 156.902 12.1452   1
   1  -4  14 19.7424 7.66499  -2
   1  -4 -11 19.7424 7.66499   1
  -1   4 -14 25.0935 5.43899  -2
  -1   4  11 25.0935 5.43899   1
   2  -4  14 111.959 7.72680  -2
   0  -4 -11 111.959 7.72680   1
  -2   4 -14 96.1377 9.39228  -2
   0   4  11 96.1377 9.39228   1
   3  -4  14 22.1746 8.88855  -2
  -1  -4 -11 22.1746 8.88855   1
  -3   4 -14 30.5660 5.89331  -2
   1   4  11 30.5660 5.89331   1
  -4   4 -14 19.1932 5.91725  -2
   2   4  11 19.1932 5.91725   1
  -5   4 -14 61.8298 8.04189  -2
   3   4  11 61.8298 8.04189   1
  -6   4 -14 14.1797 7.22173  -2
   4   4  11 14.1797 7.22173   1
  -7   4 -14 4.64221 6.40162  -2
   5   4  11 4.64221 6.40162   1
   8  -5 -11 1.07201 4.35105   1
  -8   5  11 0.45568 4.49600   1
   7  -5 -11 22.2750 5.13616   1
  -7   5  11 3.71993 4.25619   1
   6  -5 -11 6.36765 4.49773   1
  -6   5  11 4.24356 3.29891   1
   5  -5 -11 1.23284 3.04801   1
  -5   5  11 2.29584 4.10658   1
   4  -5 -11 1.22799 2.93287   1
  -4   5  11 2.77101 2.82160   1
   3  -5 -11 0.79587 2.83614   1
  -3   5  11 1.00482 1.98514   1
   2  -5 -11 1.11682 2.47049   1
  -2   5  11 2.28703 2.08719   1
   1  -5 -11 41.6300 4.51717   1
  -1   5  11 31.8124 5.60395   1
   0  -5 -11 30.7999 2.87169   1
   0   5  11 31.3640 5.21272   1
  -1  -5 -11 18.8860 6.74578   1
   1   5  11 14.4468 3.64038   1
   2   5  11 33.2516 5.59794   1
   3   5  11 46.8874 6.93697   1
   4   5  11 11.8865 4.30446   1
  -4  -6  15 11.2305 12.3000  -2
   7  -6 -11 11.2305 12.3000   1
   4   6 -15 -0.2042 8.08026  -2
  -7   6  11 -0.2042 8.08026   1
  -3  -6  15 -1.2283 9.90822  -2
   6  -6 -11 -1.2283 9.90822   1
   3   6 -15 -0.5633 9.38566  -2
  -6   6  11 -0.5633 9.38566   1
  -2  -6  15 165.329 20.7235  -2
   5  -6 -11 165.329 20.7235   1
   2   6 -15 133.911 13.1969  -2
  -5   6  11 133.911 13.1969   1
   1   6 -15 32.9042 5.49998  -2
  -4   6  11 32.9042 5.49998   1
   0  -6  15 40.2258 11.2219  -2
   3  -6 -11 40.2258 11.2219   1
   0   6 -15 36.8566 6.84863  -2
  -3   6  11 36.8566 6.84863   1
  -1   6 -15 20.3792 5.37071  -2
  -2   6  11 20.3792 5.37071   1
   2  -6  15 29.4923 9.23684  -2
   1  -6 -11 29.4923 9.23684   1
  -2   6 -15 19.1324 7.28917  -2
  -1   6  11 19.1324 7.28917   1
   3  -6  15 3.98612 1.77350  -2
   0  -6 -11 3.98612 1.77350   1
  -3   6 -15 3.63036 4.28034  -2
   0   6  11 3.63036 4.28034   1
  -4   6 -15 2.26050 4.27621  -2
   1   6  11 2.26050 4.27621   1
  -5   6 -15 94.6713 9.56994  -2
   2   6  11 94.6713 9.56994   1
  -6   6 -15 14.7803 6.09464  -2
   3   6  11 14.7803 6.09464   1
   6  -7 -11 -0.4930 4.92787   1
  -6   7  11 9.43980 7.64260   1
   5  -7 -11 0.19760 4.72083   1
  -5   7  11 2.85691 4.69905   1
   4  -7 -11 18.8833 5.16112   1
  -4   7  11 21.4949 6.30212   1
   3  -7 -11 12.3791 3.95151   1
  -3   7  11 8.95427 5.09296   1
   2  -7 -11 34.1051 5.15853   1
  -2   7  11 39.5207 7.13675   1
  -1   7  11 13.0453 4.75563   1
   0  -7 -11 -0.4676 0.89600   1
   0   7  11 4.10102 3.19392   1
   1   7  11 -1.6968 4.67008   1
  -1  -8  16 72.3723 17.7639  -2
   5  -8 -11 72.3723 17.7639   1
   1   8 -16 98.2594 20.2643  -2
  -5   8  11 98.2594 20.2643   1
   0   8 -16 -0.0351 12.5633  -2
  -4   8  11 -0.0351 12.5633   1
  -1   8 -16 -11.877 7.63705  -2
  -3   8  11 -11.877 7.63705   1
   2  -8  16 24.3022 10.2414  -2
   2  -8 -11 24.3022 10.2414   1
  -2   8 -16 29.6920 8.51867  -2
  -2   8  11 29.6920 8.51867   1
  -3   8 -16 21.0566 7.85750  -2
  -1   8  11 21.0566 7.85750   1
   0   9 -12 14.7342 3.16516   1
  -1   9 -12 0.09681 2.59733   1
  -2   9 -12 8.38257 3.53281   1
   2  -9  12 -0.3021 1.95964   1
  -3   9 -12 26.0942 4.56131   1
   3  -9  12 15.3958 3.41861   1
  -4   9 -12 4.82052 3.94193   1
   4  -9  12 -0.7994 3.42714   1
  -6   8   7 19.3113 6.93073  -2
   2   8 -12 19.3113 6.93073   1
   2   8 -12 16.5069 4.03692   1
  -5   8   7 45.0853 5.59811  -2
   1   8 -12 45.0853 5.59811   1
  -4   8   7 103.710 14.3130  -2
   0   8 -12 103.710 14.3130   1
  -3   8   7 31.8496 8.36468  -2
  -1   8 -12 31.8496 8.36468   1
   1  -8  12 12.0994 3.23140   1
  -2   8   7 113.751 11.2016  -2
  -2   8 -12 113.751 11.2016   1
   2  -8  12 5.53608 4.29010   1
  -1   8   7 43.2934 8.90836  -2
  -3   8 -12 43.2934 8.90836   1
   4   7 -12 1.95532 1.92462   1
   3   7 -12 26.7749 4.09518   1
   2   7 -12 17.3761 2.47525   1
   1   7 -12 2.24624 1.64524   1
  -1  -7  12 2.41489 1.52614   1
   0   7 -12 -0.2396 1.42013   1
   0  -7  12 -1.4627 1.86973   1
  -1   7 -12 5.52052 2.71355   1
   1  -7  12 4.42228 2.05473   1
  -2   7 -12 40.8353 5.02270   1
   2  -7  12 43.2166 4.65772   1
  -3   7 -12 13.6467 3.65415   1
   3  -7  12 11.7180 3.35977   1
  -4   7 -12 78.0901 7.63918   1
   4  -7  12 70.4180 7.43083   1
  -5   7 -12 47.7577 5.63273   1
   5  -7  12 38.2261 7.93054   1
  -6   7 -12 15.3253 6.29069   1
   6  -7  12 1.95117 7.50945   1
  -8   6   8 -0.4094 8.19690  -2
   5   6 -12 -0.4094 8.19690   1
  -7   6   8 7.54893 3.78716  -2
   4   6 -12 7.54893 3.78716   1
  -6   6   8 27.0784 4.90124  -2
   3   6 -12 27.0784 4.90124   1
   6  -6  -8 28.3354 8.06173  -2
  -3  -6  12 28.3354 8.06173   1
  -5   6   8 32.6684 5.23728  -2
   2   6 -12 32.6684 5.23728   1
   5  -6  -8 33.6827 4.47772  -2
  -2  -6  12 33.6827 4.47772   1
  -4   6   8 248.111 11.1196  -2
   1   6 -12 248.111 11.1196   1
   4  -6  -8 235.981 14.2159  -2
  -1  -6  12 235.981 14.2159   1
  -3   6   8 8.99606 3.50289  -2
   0   6 -12 8.99606 3.50289   1
   3  -6  -8 3.56159 4.35494  -2
   0  -6  12 3.56159 4.35494   1
  -2   6   8 76.2505 7.02987  -2
  -1   6 -12 76.2505 7.02987   1
   2  -6  -8 72.1880 7.43576  -2
   1  -6  12 72.1880 7.43576   1
  -1   6   8 73.5792 6.39576  -2
  -2   6 -12 73.5792 6.39576   1
   1  -6  -8 61.3654 10.9261  -2
   2  -6  12 61.3654 10.9261   1
   0   6   8 141.595 10.6395  -2
  -3   6 -12 141.595 10.6395   1
   0  -6  -8 94.7609 10.0715  -2
   3  -6  12 94.7609 10.0715   1
   1   6   8 18.6840 5.68127  -2
  -4   6 -12 18.6840 5.68127   1
  -1  -6  -8 14.1208 4.57525  -2
   4  -6  12 14.1208 4.57525   1
   2   6   8 1.27361 5.71941  -2
  -5   6 -12 1.27361 5.71941   1
  -2  -6  -8 4.25576 5.61043  -2
   5  -6  12 4.25576 5.61043   1
   3   6   8 87.7954 15.1932  -2
  -6   6 -12 87.7954 15.1932   1
  -3  -6  -8 65.9055 10.1967  -2
   6  -6  12 65.9055 10.1967   1
   4   6   8 -2.9166 8.72278  -2
  -7   6 -12 -2.9166 8.72278   1
  -4  -6  -8 6.72686 8.95693  -2
   7  -6  12 6.72686 8.95693   1
   6   5 -12 -1.6271 2.92781   1
   5   5 -12 12.4308 1.76806   1
   4   5 -12 9.61252 2.59571   1
   3   5 -12 -0.9315 1.51781   1
  -3  -5  12 0.36093 1.78998   1
   2   5 -12 3.81234 1.73398   1
  -2  -5  12 4.64883 1.73917   1
   1   5 -12 2.52289 1.38732   1
  -1  -5  12 1.64072 1.74641   1
   0   5 -12 58.0206 4.33235   1
   0  -5  12 48.0455 3.78821   1
  -1   5 -12 57.1727 4.82872   1
   1  -5  12 53.1996 4.84633   1
  -2   5 -12 2.27099 1.80403   1
   2  -5  12 1.97783 1.67299   1
  -3   5 -12 74.3622 6.30044   1
   3  -5  12 69.5683 5.58833   1
  -4   5 -12 185.873 11.5986   1
   4  -5  12 176.483 9.80136   1
  -5   5 -12 25.1637 5.62530   1
   5  -5  12 22.0520 4.30860   1
  -6   5 -12 32.5585 9.03428   1
   6  -5  12 17.4337 4.51635   1
   7  -5  12 75.5332 10.3125   1
  -8   4   9 13.1936 6.59959  -2
   6   4 -12 13.1936 6.59959   1
  -7   4   9 9.06654 3.62681  -2
   5   4 -12 9.06654 3.62681   1
  -6   4   9 34.1865 4.85409  -2
   4   4 -12 34.1865 4.85409   1
  -5   4   9 57.6027 6.22054  -2
   3   4 -12 57.6027 6.22054   1
   5  -4  -9 58.6818 5.37228  -2
  -3  -4  12 58.6818 5.37228   1
  -4   4   9 348.496 18.1637  -2
   2   4 -12 348.496 18.1637   1
   4  -4  -9 335.503 15.0570  -2
  -2  -4  12 335.503 15.0570   1
  -3   4   9 227.919 13.4579  -2
   1   4 -12 227.919 13.4579   1
   3  -4  -9 216.160 11.0381  -2
  -1  -4  12 216.160 11.0381   1
  -2   4   9 76.8427 11.2676  -2
   0   4 -12 76.8427 11.2676   1
   2  -4  -9 77.6497 6.19876  -2
   0  -4  12 77.6497 6.19876   1
  -1   4   9 294.086 12.6983  -2
  -1   4 -12 294.086 12.6983   1
   1  -4  -9 282.326 12.9839  -2
   1  -4  12 282.326 12.9839   1
   0   4   9 149.438 8.57258  -2
  -2   4 -12 149.438 8.57258   1
   0  -4  -9 150.921 9.07155  -2
   2  -4  12 150.921 9.07155   1
   1   4   9 153.681 11.0335  -2
  -3   4 -12 153.681 11.0335   1
  -1  -4  -9 152.551 9.47191  -2
   3  -4  12 152.551 9.47191   1
   2   4   9 40.4942 6.26551  -2
  -4   4 -12 40.4942 6.26551   1
  -2  -4  -9 39.0746 5.47807  -2
   4  -4  12 39.0746 5.47807   1
   3   4   9 11.5284 5.60876  -2
  -5   4 -12 11.5284 5.60876   1
  -3  -4  -9 5.77157 5.52693  -2
   5  -4  12 5.77157 5.52693   1
   4   4   9 18.6541 8.80623  -2
  -6   4 -12 18.6541 8.80623   1
  -4  -4  -9 1.11545 6.06268  -2
   6  -4  12 1.11545 6.06268   1
  -5  -4  -9 17.1899 7.62426  -2
   7  -4  12 17.1899 7.62426   1
  -6  -4  -9 49.8475 14.0570  -2
   8  -4  12 49.8475 14.0570   1
   7   3 -12 -0.6968 1.59781   1
   6   3 -12 -1.1462 3.21001   1
   5   3 -12 1.41498 1.87015   1
  -5  -3  12 6.31419 2.31402   1
   4   3 -12 56.0905 5.26882   1
  -4  -3  12 55.3132 5.89052   1
   3   3 -12 7.80252 2.24397   1
  -3  -3  12 4.05553 2.29650   1
   2   3 -12 15.1856 2.81501   1
  -2  -3  12 17.0128 3.35378   1
   1   3 -12 76.5050 5.61291   1
  -1  -3  12 83.7358 7.13439   1
   0   3 -12 325.608 16.9245   1
   0  -3  12 311.869 11.5569   1
  -1   3 -12 69.3101 6.49555   1
   1  -3  12 64.3291 4.62470   1
  -2   3 -12 205.856 12.6917   1
   2  -3  12 193.369 8.99435   1
  -3   3 -12 476.475 24.2056   1
   3  -3  12 494.711 17.8121   1
  -4   3 -12 90.1789 7.96357   1
   4  -3  12 86.0518 6.82448   1
  -5   3 -12 33.6180 8.51631   1
   5  -3  12 39.9599 5.57295   1
  -6   3 -12 19.0106 6.63276   1
   6  -3  12 24.6226 4.30851   1
   7  -3  12 -0.5613 3.34550   1
   8  -3  12 1.71980 3.47003   1
  -9   2  11 -4.7697 8.04308  -2
   8   2 -12 -4.7697 8.04308   1
  -8   2  11 18.1029 7.75406  -2
   7   2 -12 18.1029 7.75406   1
  -7   2  11 63.6115 5.62481  -2
   6   2 -12 63.6115 5.62481   1
   6   2 -12 19.0392 3.72211   1
   7  -2 -11 51.9203 6.97329  -2
  -6  -2  12 51.9203 6.97329   1
  -6   2  11 7.08905 4.50152  -2
   5   2 -12 7.08905 4.50152   1
   6  -2 -11 7.06973 4.19025  -2
  -5  -2  12 7.06973 4.19025   1
  -5   2  11 377.492 16.0978  -2
   4   2 -12 377.492 16.0978   1
   5  -2 -11 344.943 19.5406  -2
  -4  -2  12 344.943 19.5406   1
  -4   2  11 195.623 10.0519  -2
   3   2 -12 195.623 10.0519   1
   4  -2 -11 191.456 12.2651  -2
  -3  -2  12 191.456 12.2651   1
  -3   2  11 14.5293 4.08096  -2
   2   2 -12 14.5293 4.08096   1
   3  -2 -11 18.9596 3.94861  -2
  -2  -2  12 18.9596 3.94861   1
  -2   2  11 116.385 8.55726  -2
   1   2 -12 116.385 8.55726   1
   2  -2 -11 113.779 5.38423  -2
  -1  -2  12 113.779 5.38423   1
  -1   2  11 26.6555 4.42657  -2
   0   2 -12 26.6555 4.42657   1
   1  -2 -11 17.2496 3.09027  -2
   0  -2  12 17.2496 3.09027   1
   0   2  11 260.497 14.6542  -2
  -1   2 -12 260.497 14.6542   1
   0  -2 -11 267.132 14.7631  -2
   1  -2  12 267.132 14.7631   1
   1   2  11 241.813 13.7694  -2
  -2   2 -12 241.813 13.7694   1
  -1  -2 -11 225.708 10.9032  -2
   2  -2  12 225.708 10.9032   1
   2   2  11 51.8458 8.78360  -2
  -3   2 -12 51.8458 8.78360   1
  -2  -2 -11 35.3751 5.68248  -2
   3  -2  12 35.3751 5.68248   1
   3   2  11 9.14702 6.93462  -2
  -4   2 -12 9.14702 6.93462   1
  -3  -2 -11 8.46853 3.65285  -2
   4  -2  12 8.46853 3.65285   1
   4   2  11 37.5232 9.76709  -2
  -5   2 -12 37.5232 9.76709   1
  -4  -2 -11 28.3006 5.88108  -2
   5  -2  12 28.3006 5.88108   1
  -5  -2 -11 26.0123 5.16909  -2
   6  -2  12 26.0123 5.16909   1
  -6  -2 -11 40.2030 8.57516  -2
   7  -2  12 40.2030 8.57516   1
   8   1 -12 0.51393 2.53972   1
   7   1 -12 12.6547 2.80538   1
  -7  -1  12 15.8280 4.31201   1
   6   1 -12 7.85466 1.98510   1
  -6  -1  12 1.87931 2.52503   1
   5   1 -12 45.9516 4.80701   1
  -5  -1  12 53.8324 5.80179   1
   4   1 -12 1.23498 1.68902   1
  -4  -1  12 -1.0126 1.03064   1
   3   1 -12 1.35054 1.45254   1
  -3  -1  12 1.90919 1.23920   1
   2   1 -12 31.0762 3.59914   1
  -2  -1  12 29.5763 2.89396   1
   1   1 -12 54.4930 4.46346   1
  -1  -1  12 46.3698 4.15301   1
   0   1 -12 20.5535 2.94657   1
   0  -1  12 22.8386 2.43421   1
  -1   1 -12 11.0957 2.81816   1
   1  -1  12 9.55659 1.85548   1
  -2   1 -12 411.193 19.8284   1
   2  -1  12 399.830 14.4000   1
  -3   1 -12 231.741 12.8704   1
   3  -1  12 214.644 9.38912   1
  -4   1 -12 90.3280 7.64407   1
   4  -1  12 105.838 6.81024   1
  -5   1 -12 0.56396 3.99057   1
   5  -1  12 4.87390 2.00725   1
   6  -1  12 -0.8417 2.06702   1
   7  -1  12 15.3537 3.46162   1
  -8   0  12 -3.8340 5.85643  -2
   8   0 -12 -3.8340 5.85643   1
   8   0 -12 3.23863 5.99646  -2
  -8   0  12 3.23863 5.99646   1
  -7   0  12 1.48959 5.56049  -2
   7   0 -12 1.48959 5.56049   1
  -6   0  12 10.1333 4.12565  -2
   6   0 -12 10.1333 4.12565   1
   6   0 -12 6.65500 3.26245  -2
  -6   0  12 6.65500 3.26245   1
  -5   0  12 8.90694 3.25863  -2
   5   0 -12 8.90694 3.25863   1
   5   0 -12 8.13095 2.69172  -2
  -5   0  12 8.13095 2.69172   1
  -4   0  12 73.4837 5.69931  -2
   4   0 -12 73.4837 5.69931   1
   4   0 -12 72.0654 6.37105  -2
  -4   0  12 72.0654 6.37105   1
  -3   0  12 61.3433 5.01799  -2
   3   0 -12 61.3433 5.01799   1
   3   0 -12 66.1590 5.69794  -2
  -3   0  12 66.1590 5.69794   1
  -2   0  12 17.4826 2.98012  -2
   2   0 -12 17.4826 2.98012   1
   2   0 -12 27.7062 4.11480  -2
  -2   0  12 27.7062 4.11480   1
  -1   0  12 87.9735 6.83811  -2
   1   0 -12 87.9735 6.83811   1
   1   0 -12 102.052 10.4282  -2
  -1   0  12 102.052 10.4282   1
   0   0  12 105.141 7.39640  -2
   0   0 -12 105.141 7.39640   1
   0   0 -12 106.283 7.32090  -2
   0   0  12 106.283 7.32090   1
   1   0  12 3.34091 2.11853  -2
  -1   0 -12 3.34091 2.11853   1
  -1   0 -12 4.80800 2.01373  -2
   1   0  12 4.80800 2.01373   1
   2   0  12 92.0097 7.58534  -2
  -2   0 -12 92.0097 7.58534   1
  -2   0 -12 92.9379 5.63672  -2
   2   0  12 92.9379 5.63672   1
   3   0  12 11.2868 2.81336  -2
  -3   0 -12 11.2868 2.81336   1
  -3   0 -12 11.2326 2.42525  -2
   3   0  12 11.2326 2.42525   1
   4   0  12 48.0240 8.26984  -2
  -4   0 -12 48.0240 8.26984   1
  -4   0 -12 44.8449 4.04802  -2
   4   0  12 44.8449 4.04802   1
   5   0  12 12.4157 5.96281  -2
  -5   0 -12 12.4157 5.96281   1
  -5   0 -12 6.11089 2.57631  -2
   5   0  12 6.11089 2.57631   1
  -6   0 -12 11.5918 2.98013  -2
   6   0  12 11.5918 2.98013   1
  -7   0 -12 19.5259 3.94204  -2
   7   0  12 19.5259 3.94204   1
   8  -1 -12 1.86854 2.54669   1
  -8   1  12 10.1717 3.34850   1
   7  -1 -12 8.68695 2.69789   1
  -7   1  12 9.91200 3.35313   1
   6  -1 -12 5.05614 2.10425   1
  -6   1  12 7.57956 2.65650   1
   5  -1 -12 3.28842 2.06612   1
  -5   1  12 2.36108 2.55946   1
   4  -1 -12 47.2872 4.72918   1
  -4   1  12 56.3538 6.05202   1
   3  -1 -12 37.9029 4.02532   1
  -3   1  12 34.6219 3.75687   1
   2  -1 -12 35.9570 3.73999   1
  -2   1  12 33.8755 3.60379   1
   1  -1 -12 26.2350 3.16135   1
  -1   1  12 19.1558 3.92819   1
   0  -1 -12 11.2487 2.19198   1
   0   1  12 11.6834 3.06214   1
  -1  -1 -12 332.500 16.9334   1
   1   1  12 378.137 19.5550   1
  -2  -1 -12 4.87455 1.79589   1
   2   1  12 1.75717 2.46238   1
  -3  -1 -12 -1.9366 2.54122   1
   3   1  12 -0.2434 1.62011   1
  -4  -1 -12 45.5295 8.47165   1
   4   1  12 58.2437 5.93790   1
  -5  -1 -12 19.0796 6.80954   1
   5   1  12 43.3246 5.28004   1
   6   1  12 32.2977 6.08777   1
   7   1  12 3.51220 3.39844   1
  -8  -2  13 6.71536 13.0999  -2
   9  -2 -12 6.71536 13.0999   1
   8   2 -13 33.4092 8.89611  -2
  -9   2  12 33.4092 8.89611   1
  -7  -2  13 33.9340 11.4984  -2
   8  -2 -12 33.9340 11.4984   1
   7   2 -13 0.20063 5.82534  -2
  -8   2  12 0.20063 5.82534   1
  -6  -2  13 4.28861 9.18803  -2
   7  -2 -12 4.28861 9.18803   1
   6   2 -13 -3.8996 4.85613  -2
  -7   2  12 -3.8996 4.85613   1
   6  -2 -12 10.2195 5.76544   1
   5   2 -13 32.3921 8.19046  -2
  -6   2  12 32.3921 8.19046   1
  -4  -2  13 292.223 24.5158  -2
   5  -2 -12 292.223 24.5158   1
   5  -2 -12 185.144 21.5111   1
   4   2 -13 318.609 24.6177  -2
  -5   2  12 318.609 24.6177   1
  -3  -2  13 103.654 12.2994  -2
   4  -2 -12 103.654 12.2994   1
   4  -2 -12 10.7639 5.69045   1
   3   2 -13 92.2567 7.11178  -2
  -4   2  12 92.2567 7.11178   1
  -2  -2  13 277.646 23.9498  -2
   3  -2 -12 277.646 23.9498   1
   2   2 -13 354.064 19.0032  -2
  -3   2  12 354.064 19.0032   1
  -1  -2  13 105.420 9.04584  -2
   2  -2 -12 105.420 9.04584   1
   2  -2 -12 67.8550 8.33983   1
   1   2 -13 113.536 9.38237  -2
  -2   2  12 113.536 9.38237   1
   0  -2  13 390.732 28.5614  -2
   1  -2 -12 390.732 28.5614   1
   1  -2 -12 336.819 23.2905   1
   0   2 -13 409.816 32.0510  -2
  -1   2  12 409.816 32.0510   1
   1  -2  13 74.7573 6.27764  -2
   0  -2 -12 74.7573 6.27764   1
  -1   2 -13 76.2079 7.72866  -2
   0   2  12 76.2079 7.72866   1
   2  -2  13 340.820 16.8203  -2
  -1  -2 -12 340.820 16.8203   1
  -2   2 -13 359.136 19.6141  -2
   1   2  12 359.136 19.6141   1
   3  -2  13 200.685 17.6678  -2
  -2  -2 -12 200.685 17.6678   1
  -3   2 -13 187.398 17.4948  -2
   2   2  12 187.398 17.4948   1
   4  -2  13 -2.8287 7.15941  -2
  -3  -2 -12 -2.8287 7.15941   1
  -4   2 -13 10.5096 6.78962  -2
   3   2  12 10.5096 6.78962   1
   5  -2  13 12.8543 7.67589  -2
  -4  -2 -12 12.8543 7.67589   1
  -5   2 -13 11.8929 5.23013  -2
   4   2  12 11.8929 5.23013   1
  -6   2 -13 8.15493 5.05879  -2
   5   2  12 8.15493 5.05879   1
  -7   2 -13 28.8231 7.22118  -2
   6   2  12 28.8231 7.22118   1
   8  -3 -12 -0.2925 2.98721   1
  -8   3  12 0.38707 3.40056   1
   7  -3 -12 3.72369 2.78771   1
  -7   3  12 1.12670 2.78853   1
   6  -3 -12 -0.3075 2.12141   1
  -6   3  12 2.77805 2.39715   1
   5  -3 -12 61.1657 7.94307   1
  -5   3  12 51.9172 6.66604   1
   4  -3 -12 127.463 10.5300   1
  -4   3  12 125.000 8.38087   1
   3  -3 -12 29.5089 4.93134   1
  -3   3  12 36.7947 4.44697   1
   2  -3 -12 1.55321 2.43528   1
  -2   3  12 -0.5173 1.64521   1
   1  -3 -12 23.6287 3.39898   1
  -1   3  12 28.7376 4.74672   1
   0  -3 -12 483.028 19.8814   1
   0   3  12 534.191 26.1588   1
  -1  -3 -12 1.59830 1.38022   1
   1   3  12 5.34885 2.92297   1
  -2  -3 -12 -1.2487 3.07814   1
   2   3  12 -1.6487 2.18522   1
  -3  -3 -12 100.606 13.3417   1
   3   3  12 126.946 10.4260   1
   4   3  12 50.6454 7.50652   1
   5   3  12 6.91928 3.03747   1
  -6  -4  15 6.89089 12.2811  -2
   8  -4 -12 6.89089 12.2811   1
  -5  -4  15 11.4797 9.73447  -2
   7  -4 -12 11.4797 9.73447   1
   5   4 -15 0.38772 5.77500  -2
  -7   4  12 0.38772 5.77500   1
  -4  -4  15 4.13262 8.69394  -2
   6  -4 -12 4.13262 8.69394   1
   4   4 -15 5.63963 6.56954  -2
  -6   4  12 5.63963 6.56954   1
  -3  -4  15 14.7703 9.84458  -2
   5  -4 -12 14.7703 9.84458   1
   3   4 -15 22.2267 6.09770  -2
  -5   4  12 22.2267 6.09770   1
  -2  -4  15 59.2283 8.50211  -2
   4  -4 -12 59.2283 8.50211   1
   2   4 -15 65.5038 6.83190  -2
  -4   4  12 65.5038 6.83190   1
  -1  -4  15 46.7707 7.55768  -2
   3  -4 -12 46.7707 7.55768   1
   1   4 -15 33.9801 6.93488  -2
  -3   4  12 33.9801 6.93488   1
   0   4 -15 268.578 17.0362  -2
  -2   4  12 268.578 17.0362   1
   1  -4  15 51.0088 5.93629  -2
   1  -4 -12 51.0088 5.93629   1
  -1   4 -15 47.1398 6.99820  -2
  -1   4  12 47.1398 6.99820   1
   2  -4  15 141.280 9.30331  -2
   0  -4 -12 141.280 9.30331   1
  -2   4 -15 158.543 11.9516  -2
   0   4  12 158.543 11.9516   1
   3  -4  15 39.2876 10.1968  -2
  -1  -4 -12 39.2876 10.1968   1
  -3   4 -15 35.4425 6.59539  -2
   1   4  12 35.4425 6.59539   1
   4  -4  15 24.6799 8.97818  -2
  -2  -4 -12 24.6799 8.97818   1
  -4   4 -15 23.7100 6.44364  -2
   2   4  12 23.7100 6.44364   1
  -5   4 -15 16.4062 6.85876  -2
   3   4  12 16.4062 6.85876   1
  -6   4 -15 1.69677 7.65688  -2
   4   4  12 1.69677 7.65688   1
  -7   4 -15 49.8608 8.98846  -2
   5   4  12 49.8608 8.98846   1
   8  -5 -12 1.69929 4.07112   1
   7  -5 -12 13.5071 5.35409   1
   6  -5 -12 21.4107 6.19086   1
  -6   5  12 32.2345 6.32385   1
   5  -5 -12 4.19115 3.73454   1
  -5   5  12 1.10400 2.83919   1
   4  -5 -12 1.87250 2.81280   1
  -4   5  12 3.95358 3.64749   1
   3  -5 -12 4.33204 3.23639   1
  -3   5  12 -0.9706 2.98466   1
   2  -5 -12 2.91493 3.21710   1
  -2   5  12 9.48540 3.57431   1
   1  -5 -12 11.8865 2.83656   1
  -1   5  12 6.10491 3.37907   1
   0  -5 -12 4.17840 1.53125   1
   0   5  12 8.89225 3.81592   1
  -1  -5 -12 213.612 21.6720   1
   1   5  12 225.174 15.0818   1
   2   5  12 50.2154 7.19413   1
   3   5  12 146.984 11.8668   1
   4   5  12 3.96013 3.40839   1
  -4  -6  16 64.3914 17.0322  -2
   7  -6 -12 64.3914 17.0322   1
  -3  -6  16 2.26069 9.25203  -2
   6  -6 -12 2.26069 9.25203   1
   3   6 -16 3.20767 8.84475  -2
  -6   6  12 3.20767 8.84475   1
  -2  -6  16 41.1465 12.3723  -2
   5  -6 -12 41.1465 12.3723   1
   2   6 -16 39.9383 8.16450  -2
  -5   6  12 39.9383 8.16450   1
  -1  -6  16 59.3090 13.5749  -2
   4  -6 -12 59.3090 13.5749   1
   1   6 -16 69.0472 12.6025  -2
  -4   6  12 69.0472 12.6025   1
   0   6 -16 80.5632 9.47057  -2
  -3   6  12 80.5632 9.47057   1
  -1   6 -16 48.7496 7.64468  -2
  -2   6  12 48.7496 7.64468   1
  -2   6 -16 68.6861 8.34609  -2
  -1   6  12 68.6861 8.34609   1
   3  -6  16 92.2990 7.75300  -2
   0  -6 -12 92.2990 7.75300   1
  -3   6 -16 124.966 10.5571  -2
   0   6  12 124.966 10.5571   1
  -4   6 -16 25.2190 6.45145  -2
   1   6  12 25.2190 6.45145   1
  -5   6 -16 1.41799 5.11030  -2
   2   6  12 1.41799 5.11030   1
  -6   6 -16 7.80298 7.21014  -2
   3   6  12 7.80298 7.21014   1
   6  -7 -12 20.2516 6.92783   1
  -6   7  12 23.9257 10.0529   1
   5  -7 -12 7.26712 6.84048   1
   4  -7 -12 0.45711 3.83978   1
  -4   7  12 -1.3098 3.74225   1
   3  -7 -12 7.91713 4.79661   1
  -3   7  12 11.0329 5.17003   1
   2  -7 -12 5.40792 2.99628   1
  -2   7  12 2.78268 3.79788   1
  -1   7  12 63.7925 8.41783   1
   0   7  12 -4.2308 3.19038   1
   1   7  12 10.0227 4.27114   1
  -1   8 -17 2.05391 8.34522  -2
  -3   8  12 2.05391 8.34522   1
  -2   8 -17 93.4049 12.1474  -2
  -2   8  12 93.4049 12.1474   1
   0   9 -13 8.38335 3.30377   1
  -1   9 -13 4.20453 2.84789   1
  -2   9 -13 -1.9177 2.81249   1
   2  -9  13 -0.4780 3.46596   1
  -3   9 -13 1.21228 2.93690   1
   3  -9  13 1.17155 3.82212   1
   2   8 -13 53.7464 4.24450   1
  -6   8   8 78.2992 9.75881  -2
   2   8 -13 78.2992 9.75881   1
  -5   8   8 8.57210 6.19563  -2
   1   8 -13 8.57210 6.19563   1
   1   8 -13 6.56455 3.04659   1
  -4   8   8 81.9159 7.84192  -2
   0   8 -13 81.9159 7.84192   1
  -3   8   8 17.1662 5.84664  -2
  -1   8 -13 17.1662 5.84664   1
  -2   8   8 26.0885 9.53538  -2
  -2   8 -13 26.0885 9.53538   1
   2  -8  13 3.38933 6.12303   1
  -1   8   8 16.6250 10.3903  -2
  -3   8 -13 16.6250 10.3903   1
   0   8   8 0.83285 10.0999  -2
  -4   8 -13 0.83285 10.0999   1
   4   7 -13 3.99885 1.98285   1
   3   7 -13 0.09913 1.92852   1
   2   7 -13 12.6465 3.69939   1
   1   7 -13 19.5095 2.73069   1
  -1  -7  13 19.4692 4.05024   1
   0   7 -13 5.38072 2.15804   1
   0  -7  13 5.43960 2.60835   1
  -1   7 -13 43.5286 5.01359   1
   1  -7  13 23.3240 4.26560   1
  -2   7 -13 1.49674 2.33002   1
   2  -7  13 -0.1941 2.36069   1
  -3   7 -13 7.75725 3.21317   1
   3  -7  13 5.62717 3.01409   1
  -4   7 -13 5.21836 4.19237   1
   4  -7  13 6.23116 3.24795   1
  -5   7 -13 0.78856 3.84051   1
   5  -7  13 1.62348 3.62624   1
  -6   7 -13 26.2318 6.93114   1
   6  -7  13 10.0130 9.07817   1
  -8   6   9 -6.0072 8.23166  -2
   5   6 -13 -6.0072 8.23166   1
  -7   6   9 83.6216 7.78654  -2
   4   6 -13 83.6216 7.78654   1
  -6   6   9 76.6332 7.73358  -2
   3   6 -13 76.6332 7.73358   1
  -5   6   9 2.93032 3.73320  -2
   2   6 -13 2.93032 3.73320   1
   5  -6  -9 1.97753 2.70505  -2
  -2  -6  13 1.97753 2.70505   1
  -4   6   9 18.5528 2.29820  -2
   1   6 -13 18.5528 2.29820   1
   4  -6  -9 8.95398 3.79575  -2
  -1  -6  13 8.95398 3.79575   1
  -3   6   9 30.1055 3.54122  -2
   0   6 -13 30.1055 3.54122   1
   3  -6  -9 30.5398 4.84083  -2
   0  -6  13 30.5398 4.84083   1
  -2   6   9 106.268 7.10617  -2
  -1   6 -13 106.268 7.10617   1
   2  -6  -9 85.2163 13.0798  -2
   1  -6  13 85.2163 13.0798   1
  -1   6   9 3.55205 3.04754  -2
  -2   6 -13 3.55205 3.04754   1
   1  -6  -9 -2.2783 5.60944  -2
   2  -6  13 -2.2783 5.60944   1
   0   6   9 89.6096 8.44003  -2
  -3   6 -13 89.6096 8.44003   1
   0  -6  -9 82.3577 7.36781  -2
   3  -6  13 82.3577 7.36781   1
   1   6   9 29.5535 6.33340  -2
  -4   6 -13 29.5535 6.33340   1
  -1  -6  -9 32.3557 5.42546  -2
   4  -6  13 32.3557 5.42546   1
   2   6   9 12.4088 6.17109  -2
  -5   6 -13 12.4088 6.17109   1
  -2  -6  -9 14.8315 6.49469  -2
   5  -6  13 14.8315 6.49469   1
   3   6   9 15.1390 10.1289  -2
  -6   6 -13 15.1390 10.1289   1
  -3  -6  -9 17.8028 7.24115  -2
   6  -6  13 17.8028 7.24115   1
   4   6   9 18.6901 9.31526  -2
  -7   6 -13 18.6901 9.31526   1
  -4  -6  -9 16.7859 7.45679  -2
   7  -6  13 16.7859 7.45679   1
   6   5 -13 23.8434 6.07426   1
   5   5 -13 1.75813 1.58545   1
   4   5 -13 0.28843 1.96198   1
   3   5 -13 76.4051 7.82179   1
  -3  -5  13 79.2090 6.30476   1
   2   5 -13 42.0696 4.61037   1
  -2  -5  13 41.5665 5.33934   1
   1   5 -13 7.25131 2.73995   1
  -1  -5  13 4.41803 1.99226   1
   0   5 -13 3.89178 1.40618   1
   0  -5  13 -0.1927 1.37476   1
  -1   5 -13 39.9606 4.14492   1
   1  -5  13 32.9908 4.04976   1
  -2   5 -13 119.584 7.79923   1
   2  -5  13 102.516 6.64805   1
  -3   5 -13 77.8606 6.27971   1
   3  -5  13 65.1165 5.61371   1
  -4   5 -13 1.58600 2.49691   1
   4  -5  13 2.50029 2.22681   1
  -5   5 -13 56.5246 6.34856   1
   5  -5  13 57.5907 6.51982   1
  -6   5 -13 14.6086 7.00557   1
   6  -5  13 4.64578 4.10407   1
   7  -5  13 14.3926 6.09823   1
  -8   4  10 20.1506 7.18661  -2
   6   4 -13 20.1506 7.18661   1
  -7   4  10 27.0803 4.37400  -2
   5   4 -13 27.0803 4.37400   1
   7  -4 -10 25.7134 5.95082  -2
  -5  -4  13 25.7134 5.95082   1
  -6   4  10 140.751 8.46321  -2
   4   4 -13 140.751 8.46321   1
   6  -4 -10 142.796 10.2352  -2
  -4  -4  13 142.796 10.2352   1
  -5   4  10 117.283 8.98552  -2
   3   4 -13 117.283 8.98552   1
   5  -4 -10 105.417 11.8147  -2
  -3  -4  13 105.417 11.8147   1
  -4   4  10 115.643 9.10357  -2
   2   4 -13 115.643 9.10357   1
   4  -4 -10 116.673 7.80143  -2
  -2  -4  13 116.673 7.80143   1
  -3   4  10 138.197 10.1984  -2
   1   4 -13 138.197 10.1984   1
   3  -4 -10 131.475 10.3055  -2
  -1  -4  13 131.475 10.3055   1
  -2   4  10 104.422 8.89834  -2
   0   4 -13 104.422 8.89834   1
   2  -4 -10 103.276 7.18299  -2
   0  -4  13 103.276 7.18299   1
  -1   4  10 160.503 11.2729  -2
  -1   4 -13 160.503 11.2729   1
   1  -4 -10 142.938 10.9531  -2
   1  -4  13 142.938 10.9531   1
   0   4  10 87.0800 6.61162  -2
  -2   4 -13 87.0800 6.61162   1
   0  -4 -10 96.0184 8.57164  -2
   2  -4  13 96.0184 8.57164   1
   1   4  10 7.53681 4.33824  -2
  -3   4 -13 7.53681 4.33824   1
  -1  -4 -10 6.62654 4.02318  -2
   3  -4  13 6.62654 4.02318   1
   2   4  10 64.9484 11.4910  -2
  -4   4 -13 64.9484 11.4910   1
  -2  -4 -10 65.6687 6.88473  -2
   4  -4  13 65.6687 6.88473   1
   3   4  10 8.22711 8.82288  -2
  -5   4 -13 8.22711 8.82288   1
  -3  -4 -10 9.99172 5.02031  -2
   5  -4  13 9.99172 5.02031   1
   4   4  10 12.5445 10.3040  -2
  -6   4 -13 12.5445 10.3040   1
  -4  -4 -10 7.22058 6.96847  -2
   6  -4  13 7.22058 6.96847   1
  -5  -4 -10 12.1365 6.39614  -2
   7  -4  13 12.1365 6.39614   1
   7   3 -13 33.2104 7.79647   1
   6   3 -13 1.34227 1.83261   1
   5   3 -13 -0.4443 1.72221   1
  -5  -3  13 0.56155 2.39940   1
   4   3 -13 1.29731 1.70206   1
  -4  -3  13 -1.4213 2.41193   1
   3   3 -13 42.3660 4.45454   1
  -3  -3  13 46.7027 5.51678   1
   2   3 -13 224.898 11.0553   1
  -2  -3  13 212.503 13.0986   1
   1   3 -13 41.5520 4.27665   1
  -1  -3  13 41.5083 4.12833   1
   0   3 -13 29.6410 4.44887   1
   0  -3  13 34.4367 3.15233   1
  -1   3 -13 112.978 8.79858   1
   1  -3  13 115.039 7.51762   1
  -2   3 -13 3.59932 2.68165   1
   2  -3  13 5.08821 1.85163   1
  -3   3 -13 0.20550 2.09666   1
   3  -3  13 4.98187 2.02493   1
  -4   3 -13 22.2585 4.09133   1
   4  -3  13 11.6578 2.48143   1
  -5   3 -13 10.5013 3.47486   1
   5  -3  13 7.94504 2.84366   1
  -6   3 -13 -7.9439 5.25522   1
   6  -3  13 11.3522 3.54869   1
   7  -3  13 17.1251 5.36796   1
  -9   2  12 18.5603 9.34433  -2
   8   2 -13 18.5603 9.34433   1
   8   2 -13 11.3753 4.47136   1
  -8   2  12 5.27973 7.60470  -2
   7   2 -13 5.27973 7.60470   1
   7   2 -13 14.2173 3.43489   1
  -7   2  12 4.68458 5.43050  -2
   6   2 -13 4.68458 5.43050   1
  -6   2  12 45.7987 5.31285  -2
   5   2 -13 45.7987 5.31285   1
   6  -2 -12 42.8306 6.47554  -2
  -5  -2  13 42.8306 6.47554   1
  -5   2  12 376.542 16.6594  -2
   4   2 -13 376.542 16.6594   1
   5  -2 -12 378.434 20.4512  -2
  -4  -2  13 378.434 20.4512   1
  -4   2  12 158.350 9.12654  -2
   3   2 -13 158.350 9.12654   1
   4  -2 -12 152.965 10.9604  -2
  -3  -2  13 152.965 10.9604   1
   2   2 -13 410.383 27.8605   1
  -3   2  12 517.970 36.0695  -2
   2   2 -13 517.970 36.0695   1
   3  -2 -12 523.235 26.3404  -2
  -2  -2  13 523.235 26.3404   1
  -2   2  12 123.125 12.8337  -2
   1   2 -13 123.125 12.8337   1
   2  -2 -12 107.920 5.36403  -2
  -1  -2  13 107.920 5.36403   1
  -1   2  12 343.278 17.7806  -2
   0   2 -13 343.278 17.7806   1
   1  -2 -12 329.316 12.2607  -2
   0  -2  13 329.316 12.2607   1
   0   2  12 54.9473 6.41382  -2
  -1   2 -13 54.9473 6.41382   1
   0  -2 -12 60.4829 6.05520  -2
   1  -2  13 60.4829 6.05520   1
   1   2  12 281.761 15.4466  -2
  -2   2 -13 281.761 15.4466   1
  -1  -2 -12 246.093 14.8770  -2
   2  -2  13 246.093 14.8770   1
   2   2  12 152.155 15.9953  -2
  -3   2 -13 152.155 15.9953   1
  -2  -2 -12 144.514 8.71352  -2
   3  -2  13 144.514 8.71352   1
   3   2  12 18.4106 7.74567  -2
  -4   2 -13 18.4106 7.74567   1
  -3  -2 -12 5.61452 3.82039  -2
   4  -2  13 5.61452 3.82039   1
  -4  -2 -12 24.5831 5.87110  -2
   5  -2  13 24.5831 5.87110   1
  -5  -2 -12 3.20693 4.49981  -2
   6  -2  13 3.20693 4.49981   1
  -6  -2 -12 33.7541 6.59278  -2
   7  -2  13 33.7541 6.59278   1
   8   1 -13 18.6182 4.68047   1
   7   1 -13 35.4743 4.09172   1
  -7  -1  13 32.6179 6.38531   1
   6   1 -13 1.35740 2.29070   1
   5   1 -13 130.469 9.22589   1
  -5  -1  13 137.142 10.2278   1
   4   1 -13 25.4154 3.74740   1
  -4  -1  13 33.4550 2.79046   1
   3   1 -13 9.20965 2.25436   1
  -3  -1  13 11.4980 1.76403   1
   2   1 -13 31.0726 3.60156   1
  -2  -1  13 22.2176 2.60985   1
   1   1 -13 4.96636 1.83901   1
  -1  -1  13 5.67709 1.97610   1
   0   1 -13 77.1925 5.71586   1
   0  -1  13 86.4999 4.70706   1
  -1   1 -13 7.29983 2.46813   1
   1  -1  13 10.1774 1.92652   1
  -2   1 -13 276.018 15.0345   1
   2  -1  13 272.276 10.9351   1
  -3   1 -13 2.60996 2.25764   1
   3  -1  13 5.26725 1.65418   1
  -4   1 -13 62.2729 6.21972   1
   4  -1  13 60.1288 5.19631   1
  -5   1 -13 -1.5794 3.82321   1
   5  -1  13 3.50852 1.88769   1
   6  -1  13 2.51897 2.37412   1
   7  -1  13 -0.8769 3.05519   1
  -8   0  13 3.94262 6.06283  -2
   8   0 -13 3.94262 6.06283   1
   8   0 -13 2.92065 6.82186  -2
  -8   0  13 2.92065 6.82186   1
  -7   0  13 4.53612 5.27122  -2
   7   0 -13 4.53612 5.27122   1
   7   0 -13 3.17600 4.58163  -2
  -7   0  13 3.17600 4.58163   1
  -6   0  13 44.6293 5.41337  -2
   6   0 -13 44.6293 5.41337   1
   6   0 -13 22.8911 4.54244  -2
  -6   0  13 22.8911 4.54244   1
  -5   0  13 288.422 13.6795  -2
   5   0 -13 288.422 13.6795   1
   5   0 -13 267.327 12.5305  -2
  -5   0  13 267.327 12.5305   1
  -4   0  13 862.209 32.8207  -2
   4   0 -13 862.209 32.8207   1
   4   0 -13 897.077 31.9321  -2
  -4   0  13 897.077 31.9321   1
  -3   0  13 204.487 10.4923  -2
   3   0 -13 204.487 10.4923   1
   3   0 -13 204.937 9.81926  -2
  -3   0  13 204.937 9.81926   1
  -2   0  13 1.41574 2.52177  -2
   2   0 -13 1.41574 2.52177   1
   2   0 -13 3.36131 2.76329  -2
  -2   0  13 3.36131 2.76329   1
  -1   0  13 49.9756 5.12203  -2
   1   0 -13 49.9756 5.12203   1
   1   0 -13 45.4064 5.46530  -2
  -1   0  13 45.4064 5.46530   1
   0   0  13 79.1733 6.46376  -2
   0   0 -13 79.1733 6.46376   1
   0   0 -13 84.6257 7.33273  -2
   0   0  13 84.6257 7.33273   1
   1   0  13 27.5037 3.72489  -2
  -1   0 -13 27.5037 3.72489   1
  -1   0 -13 22.9754 3.40911  -2
   1   0  13 22.9754 3.40911   1
   2   0  13 4.73655 3.21735  -2
  -2   0 -13 4.73655 3.21735   1
  -2   0 -13 1.77981 1.66287  -2
   2   0  13 1.77981 1.66287   1
   3   0  13 12.1207 3.02105  -2
  -3   0 -13 12.1207 3.02105   1
  -3   0 -13 10.5852 2.49212  -2
   3   0  13 10.5852 2.49212   1
   4   0  13 0.07897 3.37047  -2
  -4   0 -13 0.07897 3.37047   1
  -4   0 -13 0.05884 2.27192  -2
   4   0  13 0.05884 2.27192   1
   5   0  13 13.7562 6.43990  -2
  -5   0 -13 13.7562 6.43990   1
  -5   0 -13 10.3723 2.80191  -2
   5   0  13 10.3723 2.80191   1
  -6   0 -13 6.31071 2.70202  -2
   6   0  13 6.31071 2.70202   1
  -7   0 -13 -5.2674 2.81566  -2
   7   0  13 -5.2674 2.81566   1
   8  -1 -13 8.66764 3.02826   1
  -8   1  13 8.37191 3.14295   1
   7  -1 -13 -0.4448 2.09500   1
  -7   1  13 4.31849 3.59265   1
   6  -1 -13 10.3632 3.38120   1
  -6   1  13 10.8790 3.06184   1
   5  -1 -13 0.06684 1.94810   1
  -5   1  13 3.95539 2.00364   1
   4  -1 -13 4.57570 2.21038   1
  -4   1  13 4.71503 1.77425   1
   3  -1 -13 7.09041 1.81343   1
  -3   1  13 7.25338 2.07618   1
   2  -1 -13 3.52964 1.68618   1
  -2   1  13 3.72342 1.83634   1
   1  -1 -13 72.4939 5.37405   1
  -1   1  13 65.4958 6.68221   1
   0  -1 -13 43.1196 4.11375   1
   0   1  13 44.5289 5.52475   1
  -1  -1 -13 692.733 33.5969   1
   1   1  13 717.384 33.9897   1
  -2  -1 -13 19.1480 3.12223   1
   2   1  13 29.5534 5.23947   1
  -3  -1 -13 31.4782 7.83030   1
   3   1  13 40.3457 4.69929   1
  -4  -1 -13 23.2267 7.04267   1
   4   1  13 15.7356 3.55196   1
   5   1  13 25.4485 4.41376   1
   6   1  13 3.79229 2.80626   1
  -7  -2  14 7.06341 9.90432  -2
   8  -2 -13 7.06341 9.90432   1
   7   2 -14 12.4001 6.48083  -2
  -8   2  13 12.4001 6.48083   1
   6   2 -14 47.6967 7.34674  -2
  -7   2  13 47.6967 7.34674   1
  -5  -2  14 171.711 13.9846  -2
   6  -2 -13 171.711 13.9846   1
   5   2 -14 177.073 17.4550  -2
  -6   2  13 177.073 17.4550   1
   5  -2 -13 81.8598 21.6912   1
  -4  -2  14 147.446 16.2884  -2
   5  -2 -13 147.446 16.2884   1
   4   2 -14 166.245 11.4150  -2
  -5   2  13 166.245 11.4150   1
   4  -2 -13 114.409 15.7158   1
  -3  -2  14 168.806 16.3276  -2
   4  -2 -13 168.806 16.3276   1
   3   2 -14 155.399 16.1382  -2
  -4   2  13 155.399 16.1382   1
  -2  -2  14 207.229 13.4683  -2
   3  -2 -13 207.229 13.4683   1
   3  -2 -13 213.918 21.9782   1
   2   2 -14 237.789 14.9568  -2
  -3   2  13 237.789 14.9568   1
  -1  -2  14 61.3276 5.43523  -2
   2  -2 -13 61.3276 5.43523   1
   1   2 -14 61.2723 7.45818  -2
  -2   2  13 61.2723 7.45818   1
   0  -2  14 68.6128 6.64322  -2
   1  -2 -13 68.6128 6.64322   1
   0   2 -14 77.6092 8.22187  -2
  -1   2  13 77.6092 8.22187   1
   1  -2  14 53.3073 7.14062  -2
   0  -2 -13 53.3073 7.14062   1
  -1   2 -14 68.7124 7.58110  -2
   0   2  13 68.7124 7.58110   1
   2  -2  14 63.5804 5.73768  -2
  -1  -2 -13 63.5804 5.73768   1
  -2   2 -14 67.5836 8.04644  -2
   1   2  13 67.5836 8.04644   1
   3  -2  14 77.0058 11.6386  -2
  -2  -2 -13 77.0058 11.6386   1
  -3   2 -14 75.8815 11.3047  -2
   2   2  13 75.8815 11.3047   1
   4  -2  14 34.3859 9.18295  -2
  -3  -2 -13 34.3859 9.18295   1
   5  -2  14 65.3608 12.7288  -2
  -4  -2 -13 65.3608 12.7288   1
  -5   2 -14 94.2218 9.26988  -2
   4   2  13 94.2218 9.26988   1
  -6   2 -14 -2.4741 4.79237  -2
   5   2  13 -2.4741 4.79237   1
  -7   2 -14 30.5119 7.44964  -2
   6   2  13 30.5119 7.44964   1
   8  -3 -13 4.38308 3.51313   1
  -8   3  13 1.13063 2.96598   1
   7  -3 -13 36.5782 5.88976   1
   6  -3 -13 18.2022 5.57056   1
  -6   3  13 18.2199 3.70915   1
   5  -3 -13 -0.6307 2.40005   1
  -5   3  13 2.07296 2.30082   1
   4  -3 -13 6.52555 3.22234   1
  -4   3  13 6.40964 2.53986   1
   3  -3 -13 6.35150 3.01252   1
  -3   3  13 1.96042 2.04749   1
   2  -3 -13 200.830 10.8964   1
  -2   3  13 203.511 11.2766   1
   1  -3 -13 77.3685 6.88037   1
  -1   3  13 80.8515 7.94904   1
   0  -3 -13 315.834 14.2418   1
   0   3  13 327.512 18.9432   1
  -1  -3 -13 68.5089 5.14322   1
   1   3  13 74.7445 7.76492   1
  -2  -3 -13 51.4248 9.35445   1
   2   3  13 56.1761 8.00888   1
  -3  -3 -13 20.5419 7.27547   1
   3   3  13 39.8809 6.11492   1
   4   3  13 3.20965 3.00104   1
   5   3  13 9.55889 4.20436   1
  -6  -4  16 10.8871 13.9941  -2
   8  -4 -13 10.8871 13.9941   1
  -5  -4  16 -0.3864 11.4475  -2
   7  -4 -13 -0.3864 11.4475   1
   5   4 -16 -4.0773 6.24484  -2
  -7   4  13 -4.0773 6.24484   1
  -4  -4  16 18.0006 10.3546  -2
   6  -4 -13 18.0006 10.3546   1
   4   4 -16 13.5984 9.51960  -2
  -6   4  13 13.5984 9.51960   1
  -3  -4  16 125.252 12.3320  -2
   5  -4 -13 125.252 12.3320   1
   3   4 -16 126.236 12.6703  -2
  -5   4  13 126.236 12.6703   1
  -2  -4  16 94.6410 13.5926  -2
   4  -4 -13 94.6410 13.5926   1
   2   4 -16 107.180 10.8194  -2
  -4   4  13 107.180 10.8194   1
  -1  -4  16 16.5924 6.31728  -2
   3  -4 -13 16.5924 6.31728   1
   1   4 -16 23.0351 6.30752  -2
  -3   4  13 23.0351 6.30752   1
   0  -4  16 53.3878 10.5306  -2
   2  -4 -13 53.3878 10.5306   1
   0   4 -16 54.4846 7.70856  -2
  -2   4  13 54.4846 7.70856   1
   1  -4  16 6.09561 3.83417  -2
   1  -4 -13 6.09561 3.83417   1
  -1   4 -16 -0.4294 4.64670  -2
  -1   4  13 -0.4294 4.64670   1
   2  -4  16 2.93479 3.28164  -2
   0  -4 -13 2.93479 3.28164   1
  -2   4 -16 5.10000 5.34310  -2
   0   4  13 5.10000 5.34310   1
   3  -4  16 23.6269 9.73537  -2
  -1  -4 -13 23.6269 9.73537   1
  -3   4 -16 8.88891 9.23648  -2
   1   4  13 8.88891 9.23648   1
   4  -4  16 14.7594 10.2860  -2
  -2  -4 -13 14.7594 10.2860   1
  -4   4 -16 17.1225 6.68946  -2
   2   4  13 17.1225 6.68946   1
  -5   4 -16 8.50001 8.71406  -2
   3   4  13 8.50001 8.71406   1
  -6   4 -16 -1.1371 6.51232  -2
   4   4  13 -1.1371 6.51232   1
   7  -5 -13 55.1521 9.92891   1
   6  -5 -13 2.98950 3.65173   1
  -6   5  13 3.07189 3.95695   1
   5  -5 -13 58.0566 8.71654   1
  -5   5  13 71.2237 7.34006   1
   4  -5 -13 -2.8937 5.05960   1
  -4   5  13 1.04551 2.89370   1
   3  -5 -13 55.6471 7.74954   1
  -3   5  13 44.3104 6.23282   1
   2  -5 -13 6.26040 5.26571   1
  -2   5  13 1.68855 2.33732   1
   1  -5 -13 62.0558 4.71576   1
  -1   5  13 57.2107 6.57257   1
   0  -5 -13 27.3819 2.92258   1
   0   5  13 25.4995 5.31152   1
  -1  -5 -13 10.3684 6.41652   1
   1   5  13 10.3217 4.10741   1
   2   5  13 5.95637 3.49754   1
   3   5  13 25.3731 6.09724   1
  -4  -6  17 20.3426 12.5041  -2
   7  -6 -13 20.3426 12.5041   1
   4   6 -17 22.2846 9.36211  -2
  -7   6  13 22.2846 9.36211   1
  -3  -6  17 40.1460 13.3606  -2
   6  -6 -13 40.1460 13.3606   1
   3   6 -17 36.6696 11.9415  -2
  -6   6  13 36.6696 11.9415   1
  -2  -6  17 35.8869 12.3228  -2
   5  -6 -13 35.8869 12.3228   1
   2   6 -17 28.3010 10.7532  -2
  -5   6  13 28.3010 10.7532   1
  -1  -6  17 0.76033 9.41835  -2
   4  -6 -13 0.76033 9.41835   1
   1   6 -17 0.35304 5.54397  -2
  -4   6  13 0.35304 5.54397   1
   0   6 -17 88.5653 14.5880  -2
  -3   6  13 88.5653 14.5880   1
   1  -6  17 19.1375 10.8850  -2
   2  -6 -13 19.1375 10.8850   1
  -1   6 -17 18.9809 9.48188  -2
  -2   6  13 18.9809 9.48188   1
   2  -6  17 39.6183 5.82866  -2
   1  -6 -13 39.6183 5.82866   1
  -2   6 -17 48.0172 7.87837  -2
  -1   6  13 48.0172 7.87837   1
   3  -6  17 1.51255 1.64004  -2
   0  -6 -13 1.51255 1.64004   1
  -3   6 -17 1.00589 5.28865  -2
   0   6  13 1.00589 5.28865   1
  -4   6 -17 7.48085 5.25804  -2
   1   6  13 7.48085 5.25804   1
  -5   6 -17 36.4361 9.82614  -2
   2   6  13 36.4361 9.82614   1
   5  -7 -13 0.35019 5.10573   1
  -5   7  13 -1.7989 6.54616   1
   4  -7 -13 2.86747 4.18419   1
  -4   7  13 0.63180 6.16220   1
   3  -7 -13 3.23922 3.55602   1
  -3   7  13 3.39510 4.58921   1
   2  -7 -13 9.22932 7.02678   1
  -2   7  13 4.49296 6.85987   1
   1  -7 -13 2.26320 1.94402   1
  -1   7  13 12.4633 4.84720   1
   0   7  13 22.3294 5.93053   1
  -6   8   9 -9.6334 6.88513  -2
   2   8 -14 -9.6334 6.88513   1
  -5   8   9 11.5328 11.5453  -2
   1   8 -14 11.5328 11.5453   1
   1   8 -14 10.0802 2.76494   1
  -4   8   9 28.7840 5.92448  -2
   0   8 -14 28.7840 5.92448   1
   0   8 -14 33.2789 8.00578   1
  -3   8   9 98.1398 9.49220  -2
  -1   8 -14 98.1398 9.49220   1
   1  -8  14 4.94146 3.58635   1
  -2   8   9 27.1092 9.01983  -2
  -2   8 -14 27.1092 9.01983   1
  -1   8   9 44.8774 12.6451  -2
  -3   8 -14 44.8774 12.6451   1
   0   8   9 38.4035 12.3265  -2
  -4   8 -14 38.4035 12.3265   1
  -5   8 -14 0.63859 4.94004   1
   5  -8  14 5.17562 6.49352   1
   3   7 -14 58.5814 5.79313   1
   2   7 -14 2.03863 2.18239   1
   1   7 -14 10.4189 3.99173   1
   0   7 -14 5.80702 2.06972   1
   0  -7  14 -2.5976 2.90492   1
  -1   7 -14 1.25290 2.09631   1
   1  -7  14 3.89338 2.32438   1
  -2   7 -14 -0.1038 2.21651   1
   2  -7  14 6.52175 2.55389   1
  -3   7 -14 3.28324 2.64937   1
   3  -7  14 4.37343 2.84383   1
  -4   7 -14 28.1550 4.88595   1
   4  -7  14 23.4616 6.50922   1
  -5   7 -14 6.21598 4.97059   1
   5  -7  14 6.85758 5.20136   1
  -6   7 -14 54.5986 14.3580   1
   6  -7  14 52.6005 9.46040   1
  -8   6  10 15.5293 3.80982  -2
   5   6 -14 15.5293 3.80982   1
  -7   6  10 -2.9519 3.93854  -2
   4   6 -14 -2.9519 3.93854   1
  -6   6  10 42.4835 6.15840  -2
   3   6 -14 42.4835 6.15840   1
   6  -6 -10 33.7854 5.27561  -2
  -3  -6  14 33.7854 5.27561   1
  -5   6  10 31.1178 5.78539  -2
   2   6 -14 31.1178 5.78539   1
   5  -6 -10 29.3371 4.19384  -2
  -2  -6  14 29.3371 4.19384   1
  -4   6  10 131.205 11.1875  -2
   1   6 -14 131.205 11.1875   1
   4  -6 -10 151.018 11.2379  -2
  -1  -6  14 151.018 11.2379   1
  -3   6  10 12.6589 2.93346  -2
   0   6 -14 12.6589 2.93346   1
   3  -6 -10 4.49993 5.94430  -2
   0  -6  14 4.49993 5.94430   1
  -2   6  10 106.538 7.13518  -2
  -1   6 -14 106.538 7.13518   1
   2  -6 -10 96.2637 9.29373  -2
   1  -6  14 96.2637 9.29373   1
  -1   6  10 87.3079 7.06051  -2
  -2   6 -14 87.3079 7.06051   1
   1  -6 -10 74.3432 12.5742  -2
   2  -6  14 74.3432 12.5742   1
   0   6  10 41.9744 5.42181  -2
  -3   6 -14 41.9744 5.42181   1
   0  -6 -10 45.9137 5.96707  -2
   3  -6  14 45.9137 5.96707   1
   1   6  10 6.74327 4.96856  -2
  -4   6 -14 6.74327 4.96856   1
  -1  -6 -10 3.45973 7.60956  -2
   4  -6  14 3.45973 7.60956   1
   2   6  10 32.6371 7.13784  -2
  -5   6 -14 32.6371 7.13784   1
  -2  -6 -10 12.6132 7.00489  -2
   5  -6  14 12.6132 7.00489   1
  -3  -6 -10 -2.9011 6.19014  -2
   6  -6  14 -2.9011 6.19014   1
   6   5 -14 2.61860 4.16510   1
   5   5 -14 -1.1518 1.88767   1
   4   5 -14 9.82525 2.67959   1
  -4  -5  14 6.08317 3.07177   1
   3   5 -14 25.0183 3.59496   1
  -3  -5  14 20.2570 3.46638   1
   2   5 -14 1.76153 1.78559   1
  -2  -5  14 -1.8341 1.90406   1
   1   5 -14 107.518 9.14105   1
  -1  -5  14 108.751 9.17917   1
   0   5 -14 0.52418 2.22230   1
   0  -5  14 0.45245 1.39887   1
  -1   5 -14 25.1538 3.59464   1
   1  -5  14 19.7737 3.59112   1
  -2   5 -14 8.25965 3.16490   1
   2  -5  14 4.62297 2.35108   1
  -3   5 -14 51.7427 5.67783   1
   3  -5  14 39.6254 4.72259   1
  -4   5 -14 86.1515 7.19615   1
   4  -5  14 80.2500 7.52543   1
  -5   5 -14 26.7922 4.96039   1
   5  -5  14 18.1792 4.00609   1
  -6   5 -14 18.2808 9.12763   1
   6  -5  14 2.96102 4.31523   1
   7  -5  14 -3.3604 6.00248   1
   6   4 -14 1.74822 0.93502   1
  -8   4  11 28.5974 11.9108  -2
   6   4 -14 28.5974 11.9108   1
  -7   4  11 11.7361 4.18486  -2
   5   4 -14 11.7361 4.18486   1
   7  -4 -11 12.2274 4.93619  -2
  -5  -4  14 12.2274 4.93619   1
  -6   4  11 47.5619 5.34064  -2
   4   4 -14 47.5619 5.34064   1
   6  -4 -11 45.7550 6.41823  -2
  -4  -4  14 45.7550 6.41823   1
  -5   4  11 16.4559 6.02342  -2
   3   4 -14 16.4559 6.02342   1
   5  -4 -11 16.8780 5.02133  -2
  -3  -4  14 16.8780 5.02133   1
  -4   4  11 10.0025 4.35607  -2
   2   4 -14 10.0025 4.35607   1
   4  -4 -11 5.71870 5.52214  -2
  -2  -4  14 5.71870 5.52214   1
  -3   4  11 20.4004 4.90283  -2
   1   4 -14 20.4004 4.90283   1
  -2   4  11 196.052 13.0786  -2
   0   4 -14 196.052 13.0786   1
   2  -4 -11 192.978 9.69953  -2
   0  -4  14 192.978 9.69953   1
  -1   4  11 22.9647 5.47238  -2
  -1   4 -14 22.9647 5.47238   1
   1  -4 -11 20.3981 4.00105  -2
   1  -4  14 20.3981 4.00105   1
   0   4  11 146.665 11.6234  -2
  -2   4 -14 146.665 11.6234   1
   0  -4 -11 129.937 8.87481  -2
   2  -4  14 129.937 8.87481   1
  -1  -4 -11 40.4124 5.72237  -2
   3  -4  14 40.4124 5.72237   1
   2   4  11 27.5822 9.17904  -2
  -4   4 -14 27.5822 9.17904   1
  -2  -4 -11 8.00796 4.75317  -2
   4  -4  14 8.00796 4.75317   1
   3   4  11 34.2875 11.2088  -2
  -5   4 -14 34.2875 11.2088   1
  -3  -4 -11 38.0598 7.88961  -2
   5  -4  14 38.0598 7.88961   1
  -4  -4 -11 15.7136 6.10517  -2
   6  -4  14 15.7136 6.10517   1
  -5  -4 -11 21.1086 8.48013  -2
   7  -4  14 21.1086 8.48013   1
   7   3 -14 3.81449 4.33175   1
   6   3 -14 -1.4836 2.14748   1
  -6  -3  14 -4.2817 2.82271   1
   5   3 -14 1.44553 1.69102   1
  -5  -3  14 -3.4605 2.27344   1
   4   3 -14 4.47526 2.08189   1
  -4  -3  14 7.93706 3.10943   1
   3   3 -14 2.63979 1.82531   1
  -3  -3  14 7.03196 2.56933   1
   2   3 -14 7.47889 2.27751   1
  -2  -3  14 5.19837 2.62031   1
   1   3 -14 3.68354 2.01273   1
  -1  -3  14 4.75542 0.92366   1
   0   3 -14 13.6954 3.48159   1
   0  -3  14 14.0187 2.24418   1
  -1   3 -14 -1.5668 2.60619   1
   1  -3  14 0.75702 1.44852   1
  -2   3 -14 47.1343 6.03203   1
   2  -3  14 49.3088 4.29929   1
  -3   3 -14 16.2112 3.72296   1
   3  -3  14 9.25813 2.55673   1
  -4   3 -14 180.145 12.5539   1
   4  -3  14 167.330 10.2336   1
  -5   3 -14 138.534 11.3066   1
   5  -3  14 134.791 8.39907   1
   6  -3  14 -0.7840 2.75389   1
   7  -3  14 57.9215 7.14287   1
  -8   2  13 11.3650 8.31071  -2
   7   2 -14 11.3650 8.31071   1
  -7   2  13 35.1712 5.55453  -2
   6   2 -14 35.1712 5.55453   1
   7  -2 -13 30.4653 7.55935  -2
  -6  -2  14 30.4653 7.55935   1
  -6   2  13 141.725 12.5734  -2
   5   2 -14 141.725 12.5734   1
   6  -2 -13 108.805 10.1002  -2
  -5  -2  14 108.805 10.1002   1
  -5   2  13 182.317 12.2701  -2
   4   2 -14 182.317 12.2701   1
   5  -2 -13 167.692 12.5906  -2
  -4  -2  14 167.692 12.5906   1
  -4   2  13 153.494 9.26949  -2
   3   2 -14 153.494 9.26949   1
   4  -2 -13 160.737 17.7825  -2
  -3  -2  14 160.737 17.7825   1
  -3   2  13 189.321 12.2302  -2
   2   2 -14 189.321 12.2302   1
   3  -2 -13 217.265 20.3071  -2
  -2  -2  14 217.265 20.3071   1
  -2   2  13 79.5333 7.36145  -2
   1   2 -14 79.5333 7.36145   1
   2  -2 -13 85.7075 4.79773  -2
  -1  -2  14 85.7075 4.79773   1
  -1   2  13 71.1517 7.23914  -2
   0   2 -14 71.1517 7.23914   1
   1  -2 -13 72.2507 4.95733  -2
   0  -2  14 72.2507 4.95733   1
   0   2  13 97.4068 8.40357  -2
  -1   2 -14 97.4068 8.40357   1
   0  -2 -13 85.7794 7.48095  -2
   1  -2  14 85.7794 7.48095   1
   1   2  13 66.9781 7.18948  -2
  -2   2 -14 66.9781 7.18948   1
  -1  -2 -13 55.5108 5.62911  -2
   2  -2  14 55.5108 5.62911   1
   2   2  13 44.4830 9.97921  -2
  -3   2 -14 44.4830 9.97921   1
  -2  -2 -13 46.2375 5.22009  -2
   3  -2  14 46.2375 5.22009   1
   3   2  13 45.2069 10.5435  -2
  -4   2 -14 45.2069 10.5435   1
  -3  -2 -13 39.7405 5.52192  -2
   4  -2  14 39.7405 5.52192   1
   4   2  13 38.3877 10.8106  -2
  -5   2 -14 38.3877 10.8106   1
  -4  -2 -13 62.2719 6.56044  -2
   5  -2  14 62.2719 6.56044   1
  -5  -2 -13 0.67325 4.86723  -2
   6  -2  14 0.67325 4.86723   1
  -6  -2 -13 32.3296 7.02385  -2
   7  -2  14 32.3296 7.02385   1
   8   1 -14 8.80391 3.05844   1
   7   1 -14 0.70614 2.92604   1
  -7  -1  14 -2.6543 3.37912   1
   6   1 -14 1.19808 2.09828   1
  -6  -1  14 -1.3721 2.84724   1
   5   1 -14 48.3564 5.24098   1
  -5  -1  14 31.9941 5.63893   1
   4   1 -14 2.94262 1.88046   1
  -4  -1  14 1.57605 2.45344   1
   3   1 -14 282.465 13.1411   1
  -3  -1  14 269.618 11.4573   1
   2   1 -14 11.0349 2.51096   1
  -2  -1  14 13.8218 2.25897   1
   1   1 -14 47.8281 4.59875   1
  -1  -1  14 51.0555 4.56693   1
   0   1 -14 13.1165 2.70314   1
   0  -1  14 13.7192 2.21095   1
  -1   1 -14 1.87566 2.01216   1
   1  -1  14 4.20106 1.53485   1
  -2   1 -14 22.8534 3.85578   1
   2  -1  14 23.1897 3.06603   1
  -3   1 -14 9.92831 2.79917   1
   3  -1  14 4.21575 2.07510   1
  -4   1 -14 137.953 10.0011   1
   4  -1  14 132.872 8.68997   1
  -5   1 -14 55.9223 10.0294   1
   5  -1  14 67.6608 5.68475   1
   6  -1  14 58.7375 5.95608   1
   7  -1  14 14.3023 3.45413   1
  -8   0  14 7.59423 7.76876  -2
   8   0 -14 7.59423 7.76876   1
   8   0 -14 20.3104 8.16744  -2
  -8   0  14 20.3104 8.16744   1
  -7   0  14 12.9628 6.48097  -2
   7   0 -14 12.9628 6.48097   1
   7   0 -14 16.0733 5.86596  -2
  -7   0  14 16.0733 5.86596   1
  -6   0  14 70.6522 6.76337  -2
   6   0 -14 70.6522 6.76337   1
   6   0 -14 69.2860 5.41187  -2
  -6   0  14 69.2860 5.41187   1
  -5   0  14 542.238 22.3541  -2
   5   0 -14 542.238 22.3541   1
   5   0 -14 485.439 23.6594  -2
  -5   0  14 485.439 23.6594   1
  -4   0  14 110.945 7.40169  -2
   4   0 -14 110.945 7.40169   1
   4   0 -14 102.514 6.66368  -2
  -4   0  14 102.514 6.66368   1
  -3   0  14 13.3863 3.27386  -2
   3   0 -14 13.3863 3.27386   1
   3   0 -14 15.1627 2.81241  -2
  -3   0  14 15.1627 2.81241   1
  -2   0  14 6.65974 3.12394  -2
   2   0 -14 6.65974 3.12394   1
   2   0 -14 5.42163 3.35561  -2
  -2   0  14 5.42163 3.35561   1
  -1   0  14 34.3574 4.43501  -2
   1   0 -14 34.3574 4.43501   1
   1   0 -14 30.8685 4.79607  -2
  -1   0  14 30.8685 4.79607   1
   0   0  14 4.72001 2.69954  -2
   0   0 -14 4.72001 2.69954   1
   0   0 -14 3.83841 4.63517  -2
   0   0  14 3.83841 4.63517   1
   1   0  14 264.557 14.8217  -2
  -1   0 -14 264.557 14.8217   1
  -1   0 -14 280.647 12.7564  -2
   1   0  14 280.647 12.7564   1
   2   0  14 39.2654 4.83732  -2
  -2   0 -14 39.2654 4.83732   1
  -2   0 -14 44.7213 4.13350  -2
   2   0  14 44.7213 4.13350   1
   3   0  14 43.6588 8.35870  -2
  -3   0 -14 43.6588 8.35870   1
  -3   0 -14 42.4052 4.04282  -2
   3   0  14 42.4052 4.04282   1
   4   0  14 4.01224 4.32637  -2
  -4   0 -14 4.01224 4.32637   1
  -4   0 -14 6.90658 2.49758  -2
   4   0  14 6.90658 2.49758   1
  -5   0 -14 6.97541 2.80494  -2
   5   0  14 6.97541 2.80494   1
  -6   0 -14 37.7783 4.20723  -2
   6   0  14 37.7783 4.20723   1
   8  -1 -14 4.28305 2.96836   1
  -8   1  14 -0.4844 4.83978   1
   7  -1 -14 4.05712 3.04112   1
  -7   1  14 4.93633 2.85919   1
   6  -1 -14 5.68039 2.91461   1
  -6   1  14 1.24657 2.63379   1
   5  -1 -14 45.6504 5.46423   1
  -5   1  14 54.4309 5.91204   1
   4  -1 -14 -0.7275 1.93641   1
  -4   1  14 0.75284 1.70172   1
   3  -1 -14 30.9034 4.27414   1
  -3   1  14 33.3362 4.05319   1
   2  -1 -14 33.5473 4.06752   1
  -2   1  14 32.7865 3.90209   1
   1  -1 -14 41.7564 4.48763   1
  -1   1  14 47.1017 5.93292   1
   0  -1 -14 58.0646 4.95206   1
   0   1  14 57.3074 6.68414   1
  -1  -1 -14 38.9193 5.31775   1
   1   1  14 48.3510 6.16398   1
  -2  -1 -14 5.72706 2.16172   1
   2   1  14 8.89076 3.64257   1
  -3  -1 -14 75.0864 11.0749   1
   3   1  14 75.1831 7.37852   1
  -4  -1 -14 20.4534 6.68487   1
   4   1  14 28.7029 4.62479   1
   5   1  14 20.4053 4.76407   1
   6   1  14 58.9998 8.10826   1
  -7  -2  15 34.3201 9.84124  -2
   8  -2 -14 34.3201 9.84124   1
   7   2 -15 18.4103 10.7146  -2
  -8   2  14 18.4103 10.7146   1
  -6  -2  15 5.04911 10.2952  -2
   7  -2 -14 5.04911 10.2952   1
   6   2 -15 -0.4003 8.67856  -2
  -7   2  14 -0.4003 8.67856   1
  -5  -2  15 17.7886 6.66076  -2
   6  -2 -14 17.7886 6.66076   1
   5   2 -15 8.65575 5.45737  -2
  -6   2  14 8.65575 5.45737   1
  -4  -2  15 4.13975 5.25367  -2
   5  -2 -14 4.13975 5.25367   1
   4   2 -15 3.56344 4.80905  -2
  -5   2  14 3.56344 4.80905   1
  -3  -2  15 34.6821 5.11133  -2
   4  -2 -14 34.6821 5.11133   1
   3   2 -15 34.0319 6.12445  -2
  -4   2  14 34.0319 6.12445   1
  -2  -2  15 25.9316 4.44207  -2
   3  -2 -14 25.9316 4.44207   1
   2   2 -15 5.83062 4.52171  -2
  -3   2  14 5.83062 4.52171   1
  -1  -2  15 19.3009 4.57846  -2
   2  -2 -14 19.3009 4.57846   1
   1   2 -15 23.3936 5.83577  -2
  -2   2  14 23.3936 5.83577   1
   0  -2  15 194.880 12.5585  -2
   1  -2 -14 194.880 12.5585   1
   0   2 -15 238.481 14.8753  -2
  -1   2  14 238.481 14.8753   1
   1  -2  15 149.928 15.7833  -2
   0  -2 -14 149.928 15.7833   1
  -1   2 -15 145.171 11.6590  -2
   0   2  14 145.171 11.6590   1
   2  -2  15 178.931 10.8214  -2
  -1  -2 -14 178.931 10.8214   1
  -2   2 -15 185.415 13.2906  -2
   1   2  14 185.415 13.2906   1
   3  -2  15 5.43441 7.75418  -2
  -2  -2 -14 5.43441 7.75418   1
  -3   2 -15 10.0761 6.12949  -2
   2   2  14 10.0761 6.12949   1
  -4   2 -15 139.113 15.6522  -2
   3   2  14 139.113 15.6522   1
  -5   2 -15 54.9641 8.14013  -2
   4   2  14 54.9641 8.14013   1
  -6   2 -15 33.0660 6.90545  -2
   5   2  14 33.0660 6.90545   1
   8  -3 -14 0.99045 4.36865   1
  -8   3  14 -2.7727 3.54384   1
   7  -3 -14 -0.9511 2.85749   1
  -7   3  14 2.26980 3.29149   1
   6  -3 -14 -0.7437 3.37192   1
  -6   3  14 0.09824 2.77189   1
   5  -3 -14 12.8392 4.74408   1
  -5   3  14 12.9447 3.19117   1
   4  -3 -14 18.1291 6.45137   1
  -4   3  14 13.0997 3.32674   1
   3  -3 -14 100.330 7.71520   1
  -3   3  14 109.129 9.98598   1
   2  -3 -14 4.31515 2.19044   1
  -2   3  14 0.45586 1.87531   1
   1  -3 -14 66.1497 5.67771   1
  -1   3  14 63.6596 7.59690   1
   0  -3 -14 4.14703 2.13611   1
   0   3  14 10.5848 3.75296   1
  -1  -3 -14 1.11181 1.28215   1
   1   3  14 0.43954 2.38034   1
   2   3  14 69.5069 8.02067   1
   3   3  14 18.6719 5.43414   1
   4   3  14 59.3427 6.99657   1
   5   3  14 54.3500 8.29409   1
  -6  -4  17 4.21971 12.7877  -2
   8  -4 -14 4.21971 12.7877   1
   6   4 -17 4.63022 11.5349  -2
  -8   4  14 4.63022 11.5349   1
  -5  -4  17 6.99290 11.4638  -2
   7  -4 -14 6.99290 11.4638   1
   5   4 -17 2.35713 6.49019  -2
  -7   4  14 2.35713 6.49019   1
  -4  -4  17 69.1464 14.9200  -2
   6  -4 -14 69.1464 14.9200   1
   4   4 -17 46.3371 12.0261  -2
  -6   4  14 46.3371 12.0261   1
  -3  -4  17 54.6771 9.18038  -2
   5  -4 -14 54.6771 9.18038   1
   3   4 -17 59.3265 9.66109  -2
  -5   4  14 59.3265 9.66109   1
  -2  -4  17 50.8433 8.80150  -2
   4  -4 -14 50.8433 8.80150   1
   2   4 -17 66.8691 13.3812  -2
  -4   4  14 66.8691 13.3812   1
   1   4 -17 55.0390 8.59635  -2
  -3   4  14 55.0390 8.59635   1
   0  -4  17 3.34409 7.30748  -2
   2  -4 -14 3.34409 7.30748   1
   0   4 -17 -3.2285 5.29164  -2
  -2   4  14 -3.2285 5.29164   1
   1  -4  17 33.2681 5.65358  -2
   1  -4 -14 33.2681 5.65358   1
  -1   4 -17 40.7000 7.56803  -2
  -1   4  14 40.7000 7.56803   1
   2  -4  17 15.9305 4.24892  -2
   0  -4 -14 15.9305 4.24892   1
  -2   4 -17 17.8474 6.65971  -2
   0   4  14 17.8474 6.65971   1
  -3   4 -17 35.8592 7.35949  -2
   1   4  14 35.8592 7.35949   1
  -4   4 -17 105.567 14.9090  -2
   2   4  14 105.567 14.9090   1
  -5   4 -17 3.30149 6.67991  -2
   3   4  14 3.30149 6.67991   1
  -6   4 -17 21.7408 9.33789  -2
   4   4  14 21.7408 9.33789   1
   7  -5 -14 0.81484 4.61762   1
   6  -5 -14 14.3336 5.34955   1
  -6   5  14 24.6067 8.99296   1
   5  -5 -14 14.5424 5.59371   1
  -5   5  14 14.8255 5.30497   1
   4  -5 -14 36.1024 7.47091   1
  -4   5  14 33.3099 5.24910   1
   3  -5 -14 34.3222 6.60849   1
  -3   5  14 30.2230 6.15900   1
   2  -5 -14 14.8296 6.12174   1
  -2   5  14 14.0902 3.87124   1
   1  -5 -14 7.96075 2.08296   1
  -1   5  14 6.94007 3.15285   1
   0  -5 -14 6.99523 1.61437   1
   0   5  14 4.50654 3.74089   1
   1   5  14 18.1651 5.23484   1
   2   5  14 91.6129 9.79607   1
   3   5  14 3.14467 5.00082   1
  -3  -6  18 55.2460 16.3071  -2
   6  -6 -14 55.2460 16.3071   1
   3   6 -18 66.3391 14.2916  -2
  -6   6  14 66.3391 14.2916   1
  -2  -6  18 61.6791 15.0128  -2
   5  -6 -14 61.6791 15.0128   1
   2   6 -18 61.5203 14.2342  -2
  -5   6  14 61.5203 14.2342   1
  -1  -6  18 13.9238 10.9551  -2
   4  -6 -14 13.9238 10.9551   1
   1   6 -18 14.7859 9.04480  -2
  -4   6  14 14.7859 9.04480   1
   0   6 -18 43.7604 8.78473  -2
  -3   6  14 43.7604 8.78473   1
  -1   6 -18 27.1792 10.2718  -2
  -2   6  14 27.1792 10.2718   1
   2  -6  18 2.49874 3.88057  -2
   1  -6 -14 2.49874 3.88057   1
  -2   6 -18 18.1329 8.86171  -2
  -1   6  14 18.1329 8.86171   1
  -3   6 -18 17.1352 8.16284  -2
   0   6  14 17.1352 8.16284   1
  -4   6 -18 123.103 16.3255  -2
   1   6  14 123.103 16.3255   1
  -5   6 -18 37.1445 7.89634  -2
   2   6  14 37.1445 7.89634   1
   5  -7 -14 3.66299 5.62592   1
  -5   7  14 13.0907 7.22871   1
   4  -7 -14 -3.6163 3.58560   1
   3  -7 -14 4.59350 4.79015   1
  -3   7  14 12.1589 6.16825   1
   2  -7 -14 -3.0531 3.21223   1
  -2   7  14 -0.2778 3.98365   1
   1  -7 -14 3.44113 2.81110   1
  -1   7  14 2.85771 3.99880   1
  -5   8  10 119.295 18.9143  -2
   1   8 -15 119.295 18.9143   1
   1   8 -15 54.5513 10.7603   1
  -4   8  10 32.5321 5.61162  -2
   0   8 -15 32.5321 5.61162   1
   0   8 -15 29.6370 8.27722   1
  -3   8  10 19.2032 6.25761  -2
  -1   8 -15 19.2032 6.25761   1
   1  -8  15 -0.3053 4.36867   1
  -2   8  10 105.969 10.0892  -2
  -2   8 -15 105.969 10.0892   1
   1  -8 -10 -2.2192 12.5859  -2
   3  -8  15 -2.2192 12.5859   1
   3   7 -15 5.01380 2.53537   1
   2   7 -15 7.66918 3.55960   1
  -2  -7  15 4.63633 2.99273   1
   1   7 -15 4.02906 5.90302   1
  -1  -7  15 -0.1699 2.29836   1
   0   7 -15 8.57084 2.22557   1
   0  -7  15 15.3851 4.88459   1
  -1   7 -15 14.6701 3.45406   1
   1  -7  15 10.2678 3.10589   1
  -2   7 -15 3.67874 2.43550   1
   2  -7  15 -1.2513 2.69006   1
  -3   7 -15 63.3082 8.50020   1
   3  -7  15 66.5443 9.27804   1
  -4   7 -15 39.2002 6.33219   1
   4  -7  15 40.0413 6.88413   1
  -5   7 -15 15.1593 7.39554   1
   5  -7  15 16.2717 5.50058   1
  -7   6  11 20.1773 4.99610  -2
   4   6 -15 20.1773 4.99610   1
  -6   6  11 18.4770 6.53374  -2
   3   6 -15 18.4770 6.53374   1
   6  -6 -11 2.92884 6.30615  -2
  -3  -6  15 2.92884 6.30615   1
  -5   6  11 171.709 12.8271  -2
   2   6 -15 171.709 12.8271   1
   5  -6 -11 164.853 17.3364  -2
  -2  -6  15 164.853 17.3364   1
  -4   6  11 20.3941 5.42851  -2
   1   6 -15 20.3941 5.42851   1
  -3   6  11 33.4580 6.29539  -2
   0   6 -15 33.4580 6.29539   1
   3  -6 -11 22.1076 5.51290  -2
   0  -6  15 22.1076 5.51290   1
  -2   6  11 34.6299 4.33557  -2
  -1   6 -15 34.6299 4.33557   1
   2  -6 -11 25.2116 5.68795  -2
   1  -6  15 25.2116 5.68795   1
  -1   6  11 19.3608 4.21935  -2
  -2   6 -15 19.3608 4.21935   1
   1  -6 -11 10.4584 4.92159  -2
   2  -6  15 10.4584 4.92159   1
   0   6  11 4.90343 4.52602  -2
  -3   6 -15 4.90343 4.52602   1
   0  -6 -11 5.92162 4.25366  -2
   3  -6  15 5.92162 4.25366   1
   1   6  11 -0.5380 7.19004  -2
  -4   6 -15 -0.5380 7.19004   1
  -1  -6 -11 -5.1513 4.98700  -2
   4  -6  15 -5.1513 4.98700   1
  -2  -6 -11 43.9884 12.5519  -2
   5  -6  15 43.9884 12.5519   1
  -3  -6 -11 11.7001 7.68895  -2
   6  -6  15 11.7001 7.68895   1
   5   5 -15 -1.2795 2.59978   1
   4   5 -15 2.21779 2.29332   1
  -4  -5  15 5.29602 2.96757   1
   3   5 -15 2.89774 2.23392   1
  -3  -5  15 3.74147 2.40344   1
   2   5 -15 20.8233 3.57880   1
  -2  -5  15 15.1065 3.03077   1
   1   5 -15 47.7061 6.22772   1
  -1  -5  15 51.8205 6.37839   1
   0   5 -15 55.2299 6.75990   1
   0  -5  15 47.4935 4.26550   1
  -1   5 -15 9.84510 3.64777   1
   1  -5  15 5.13787 1.94077   1
  -2   5 -15 39.5839 6.32188   1
   2  -5  15 30.5193 4.38761   1
  -3   5 -15 94.6713 9.43907   1
   3  -5  15 86.0977 7.64451   1
  -4   5 -15 1.60260 3.23349   1
   4  -5  15 1.82796 2.38838   1
  -5   5 -15 47.3962 8.33558   1
   5  -5  15 50.0480 6.64234   1
   6  -5  15 10.2748 4.81281   1
  -8   4  12 5.78730 4.04937  -2
   6   4 -15 5.78730 4.04937   1
  -7   4  12 9.41506 3.69497  -2
   5   4 -15 9.41506 3.69497   1
   7  -4 -12 9.06430 5.77687  -2
  -5  -4  15 9.06430 5.77687   1
  -6   4  12 2.97402 3.41425  -2
   4   4 -15 2.97402 3.41425   1
   6  -4 -12 6.76696 5.02320  -2
  -4  -4  15 6.76696 5.02320   1
  -5   4  12 14.8463 4.92211  -2
   3   4 -15 14.8463 4.92211   1
   5  -4 -12 18.6154 5.28263  -2
  -3  -4  15 18.6154 5.28263   1
  -4   4  12 82.7277 10.8498  -2
   2   4 -15 82.7277 10.8498   1
   4  -4 -12 74.9856 11.8681  -2
  -2  -4  15 74.9856 11.8681   1
  -3   4  12 27.8564 5.34517  -2
   1   4 -15 27.8564 5.34517   1
   3  -4 -12 28.4229 5.39878  -2
  -1  -4  15 28.4229 5.39878   1
  -2   4  12 197.407 13.4719  -2
   0   4 -15 197.407 13.4719   1
   2  -4 -12 205.235 13.9227  -2
   0  -4  15 205.235 13.9227   1
  -1   4  12 61.3735 7.56579  -2
  -1   4 -15 61.3735 7.56579   1
   1  -4 -12 63.3593 5.40911  -2
   1  -4  15 63.3593 5.40911   1
   0   4  12 126.217 10.9697  -2
  -2   4 -15 126.217 10.9697   1
   0  -4 -12 120.358 8.52817  -2
   2  -4  15 120.358 8.52817   1
   1   4  12 25.8783 9.66019  -2
  -3   4 -15 25.8783 9.66019   1
  -1  -4 -12 27.7043 5.28096  -2
   3  -4  15 27.7043 5.28096   1
  -2  -4 -12 32.6434 5.80652  -2
   4  -4  15 32.6434 5.80652   1
  -3  -4 -12 25.0219 10.3020  -2
   5  -4  15 25.0219 10.3020   1
  -4  -4 -12 6.21374 5.82895  -2
   6  -4  15 6.21374 5.82895   1
  -5  -4 -12 67.9046 11.1826  -2
   7  -4  15 67.9046 11.1826   1
   7   3 -15 6.95407 5.95422   1
   6   3 -15 -0.1745 2.30678   1
  -6  -3  15 4.83439 2.86818   1
   5   3 -15 18.4693 3.76553   1
  -5  -3  15 -1.0384 5.21721   1
   4   3 -15 2.83684 1.80382   1
  -4  -3  15 4.32264 2.62587   1
   3   3 -15 15.6212 3.67515   1
  -3  -3  15 29.9117 4.81944   1
   2   3 -15 15.1868 3.12851   1
  -2  -3  15 9.64853 2.77075   1
   1   3 -15 126.773 9.02358   1
  -1  -3  15 125.003 5.56450   1
   0   3 -15 93.5780 8.30496   1
   0  -3  15 97.5560 5.52365   1
  -1   3 -15 6.86333 2.96743   1
   1  -3  15 5.10658 1.84490   1
  -2   3 -15 277.898 16.3107   1
   2  -3  15 262.134 11.5628   1
  -3   3 -15 52.8258 6.67597   1
   3  -3  15 45.4760 5.18496   1
  -4   3 -15 19.7780 4.98680   1
   4  -3  15 23.9985 3.83052   1
  -5   3 -15 6.05238 3.23001   1
   5  -3  15 10.9675 3.43475   1
   6  -3  15 18.0243 4.19686   1
   7  -3  15 9.19714 4.05975   1
  -8   2  14 31.2254 9.78756  -2
   7   2 -15 31.2254 9.78756   1
  -7   2  14 14.7836 5.03627  -2
   6   2 -15 14.7836 5.03627   1
   7  -2 -14 12.7160 6.07514  -2
  -6  -2  15 12.7160 6.07514   1
  -6   2  14 25.0595 10.1386  -2
   5   2 -15 25.0595 10.1386   1
   6  -2 -14 -7.1600 6.99574  -2
  -5  -2  15 -7.1600 6.99574   1
  -5   2  14 7.03294 4.11752  -2
   4   2 -15 7.03294 4.11752   1
   5  -2 -14 5.26228 4.91893  -2
  -4  -2  15 5.26228 4.91893   1
  -4   2  14 38.9675 5.96769  -2
   3   2 -15 38.9675 5.96769   1
   4  -2 -14 31.1849 8.02068  -2
  -3  -2  15 31.1849 8.02068   1
  -3   2  14 35.0001 5.57726  -2
   2   2 -15 35.0001 5.57726   1
   3  -2 -14 33.2800 5.84941  -2
  -2  -2  15 33.2800 5.84941   1
  -2   2  14 38.3439 5.60792  -2
   1   2 -15 38.3439 5.60792   1
   2  -2 -14 29.8228 3.27544  -2
  -1  -2  15 29.8228 3.27544   1
  -1   2  14 309.692 17.2391  -2
   0   2 -15 309.692 17.2391   1
   1  -2 -14 290.534 11.7058  -2
   0  -2  15 290.534 11.7058   1
   0   2  14 90.6187 8.79741  -2
  -1   2 -15 90.6187 8.79741   1
   0  -2 -14 112.059 6.61092  -2
   1  -2  15 112.059 6.61092   1
   1   2  14 238.941 20.3666  -2
  -2   2 -15 238.941 20.3666   1
  -1  -2 -14 225.004 11.5497  -2
   2  -2  15 225.004 11.5497   1
   2   2  14 18.3661 8.36091  -2
  -3   2 -15 18.3661 8.36091   1
  -2  -2 -14 19.1530 4.22321  -2
   3  -2  15 19.1530 4.22321   1
   3   2  14 110.669 14.6223  -2
  -4   2 -15 110.669 14.6223   1
  -3  -2 -14 91.3005 9.30385  -2
   4  -2  15 91.3005 9.30385   1
   4   2  14 38.6589 11.5161  -2
  -5   2 -15 38.6589 11.5161   1
  -4  -2 -14 28.7165 5.33447  -2
   5  -2  15 28.7165 5.33447   1
  -5  -2 -14 49.5745 6.86961  -2
   6  -2  15 49.5745 6.86961   1
   7  -2  15 38.8665 6.14317   1
   8   1 -15 0.20806 3.03452   1
  -8  -1  15 13.3966 7.17729   1
   7   1 -15 15.8668 4.18525   1
  -7  -1  15 13.7994 5.63544   1
   6   1 -15 8.75171 2.98860   1
  -6  -1  15 7.30278 3.62739   1
   5   1 -15 5.44952 2.84803   1
  -5  -1  15 10.0010 4.33933   1
   4   1 -15 12.7703 2.91246   1
  -4  -1  15 12.7754 1.89699   1
   3   1 -15 261.495 13.1693   1
  -3  -1  15 271.822 13.7241   1
   2   1 -15 22.0524 3.58883   1
  -2  -1  15 22.0449 2.91939   1
   1   1 -15 38.4772 4.21900   1
  -1  -1  15 36.8161 3.68604   1
   0   1 -15 12.6357 2.83268   1
   0  -1  15 7.19399 1.87599   1
  -1   1 -15 42.9437 5.48710   1
   1  -1  15 38.6274 3.72017   1
  -2   1 -15 6.07445 2.59956   1
   2  -1  15 6.36712 2.35673   1
  -3   1 -15 47.3103 5.46502   1
   3  -1  15 31.3695 4.03389   1
  -4   1 -15 25.1056 4.62711   1
   4  -1  15 31.6035 5.22800   1
  -5   1 -15 -1.8729 4.11854   1
   5  -1  15 -0.5339 2.56181   1
   6  -1  15 21.0466 3.94969   1
  -8   0  15 -10.859 7.32414  -2
   8   0 -15 -10.859 7.32414   1
   8   0 -15 8.13465 8.04904  -2
  -8   0  15 8.13465 8.04904   1
  -7   0  15 49.5167 8.64163  -2
   7   0 -15 49.5167 8.64163   1
  -6   0  15 11.3641 4.16715  -2
   6   0 -15 11.3641 4.16715   1
   6   0 -15 0.98818 3.07665  -2
  -6   0  15 0.98818 3.07665   1
  -5   0  15 5.04540 3.25193  -2
   5   0 -15 5.04540 3.25193   1
   5   0 -15 -1.5617 4.64554  -2
  -5   0  15 -1.5617 4.64554   1
  -4   0  15 6.99562 3.25580  -2
   4   0 -15 6.99562 3.25580   1
   4   0 -15 9.42892 3.06456  -2
  -4   0  15 9.42892 3.06456   1
  -3   0  15 -0.7543 3.77086  -2
   3   0 -15 -0.7543 3.77086   1
   3   0 -15 2.49280 2.22995  -2
  -3   0  15 2.49280 2.22995   1
  -2   0  15 113.322 8.83175  -2
   2   0 -15 113.322 8.83175   1
   2   0 -15 124.430 7.42077  -2
  -2   0  15 124.430 7.42077   1
  -1   0  15 244.225 14.2267  -2
   1   0 -15 244.225 14.2267   1
   1   0 -15 256.902 15.6780  -2
  -1   0  15 256.902 15.6780   1
   0   0  15 3.86430 3.19763  -2
   0   0 -15 3.86430 3.19763   1
   0   0 -15 5.80612 3.42474  -2
   0   0  15 5.80612 3.42474   1
   1   0  15 383.106 26.5781  -2
  -1   0 -15 383.106 26.5781   1
  -1   0 -15 356.426 18.6554  -2
   1   0  15 356.426 18.6554   1
   2   0  15 2.37866 2.79907  -2
  -2   0 -15 2.37866 2.79907   1
  -2   0 -15 4.34296 2.10582  -2
   2   0  15 4.34296 2.10582   1
   3   0  15 35.4231 4.76693  -2
  -3   0 -15 35.4231 4.76693   1
  -3   0 -15 31.4095 3.82444  -2
   3   0  15 31.4095 3.82444   1
   4   0  15 3.30011 4.67796  -2
  -4   0 -15 3.30011 4.67796   1
  -4   0 -15 -0.7288 2.21380  -2
   4   0  15 -0.7288 2.21380   1
  -5   0 -15 3.36425 2.83306  -2
   5   0  15 3.36425 2.83306   1
  -6   0 -15 33.4826 4.19431  -2
   6   0  15 33.4826 4.19431   1
   8  -1 -15 4.18524 3.61338   1
  -8   1  15 2.83168 3.13134   1
   7  -1 -15 12.9568 3.91046   1
  -7   1  15 4.61787 3.01717   1
   6  -1 -15 0.86421 2.73341   1
  -6   1  15 2.19231 2.85694   1
   5  -1 -15 32.2831 4.78971   1
  -5   1  15 23.3517 4.56166   1
   4  -1 -15 15.5950 3.39637   1
  -4   1  15 19.1125 3.91887   1
   3  -1 -15 -0.6002 1.64622   1
  -3   1  15 1.42546 2.27966   1
   2  -1 -15 8.21249 2.70062   1
  -2   1  15 3.71319 1.68904   1
   1  -1 -15 -0.9348 1.77702   1
  -1   1  15 4.93320 4.35898   1
   0  -1 -15 81.8397 6.43857   1
   0   1  15 90.5119 8.58370   1
  -1  -1 -15 10.5377 3.26066   1
   1   1  15 16.5838 4.23870   1
  -2  -1 -15 7.01815 2.16141   1
   2   1  15 4.34679 3.25861   1
  -3  -1 -15 113.784 7.70461   1
   3   1  15 116.856 10.2233   1
  -4  -1 -15 53.4177 10.0976   1
   4   1  15 66.0246 6.62105   1
   5   1  15 28.4865 6.03630   1
   6   1  15 33.4481 6.96692   1
  -7  -2  16 20.1915 9.02328  -2
   8  -2 -15 20.1915 9.02328   1
   7   2 -16 -3.7310 10.4260  -2
  -8   2  15 -3.7310 10.4260   1
  -6  -2  16 3.24742 7.39369  -2
   7  -2 -15 3.24742 7.39369   1
   6   2 -16 5.05334 9.35758  -2
  -7   2  15 5.05334 9.35758   1
  -5  -2  16 1.81194 4.70065  -2
   6  -2 -15 1.81194 4.70065   1
   5   2 -16 17.6868 5.82158  -2
  -6   2  15 17.6868 5.82158   1
  -4  -2  16 180.711 14.3841  -2
   5  -2 -15 180.711 14.3841   1
   4   2 -16 167.268 12.4373  -2
  -5   2  15 167.268 12.4373   1
  -3  -2  16 35.8535 6.42264  -2
   4  -2 -15 35.8535 6.42264   1
   3   2 -16 33.9409 6.13792  -2
  -4   2  15 33.9409 6.13792   1
  -2  -2  16 26.6103 4.79009  -2
   3  -2 -15 26.6103 4.79009   1
   2   2 -16 34.9982 9.33552  -2
  -3   2  15 34.9982 9.33552   1
  -1  -2  16 372.513 20.1210  -2
   2  -2 -15 372.513 20.1210   1
   1   2 -16 393.805 33.3813  -2
  -2   2  15 393.805 33.3813   1
   0  -2  16 46.7021 6.42915  -2
   1  -2 -15 46.7021 6.42915   1
   0   2 -16 52.8493 7.64726  -2
  -1   2  15 52.8493 7.64726   1
   1  -2  16 90.4112 7.86302  -2
   0  -2 -15 90.4112 7.86302   1
  -1   2 -16 101.828 9.98452  -2
   0   2  15 101.828 9.98452   1
   2  -2  16 95.0435 7.63447  -2
  -1  -2 -15 95.0435 7.63447   1
  -2   2 -16 95.2312 9.91992  -2
   1   2  15 95.2312 9.91992   1
   3  -2  16 2.15212 6.90502  -2
  -2  -2 -15 2.15212 6.90502   1
  -3   2 -16 4.29614 5.69746  -2
   2   2  15 4.29614 5.69746   1
   4  -2  16 19.9306 8.96939  -2
  -3  -2 -15 19.9306 8.96939   1
  -4   2 -16 26.3253 9.30709  -2
   3   2  15 26.3253 9.30709   1
  -5   2 -16 7.94435 6.10928  -2
   4   2  15 7.94435 6.10928   1
  -6   2 -16 33.7477 7.86997  -2
   5   2  15 33.7477 7.86997   1
   8  -3 -15 3.24016 4.79948   1
  -8   3  15 0.42703 4.02058   1
   7  -3 -15 -3.6562 3.34687   1
  -7   3  15 2.15506 3.68539   1
   6  -3 -15 9.14532 4.65111   1
  -6   3  15 5.36431 3.23388   1
   5  -3 -15 40.2228 6.99357   1
  -5   3  15 37.8864 5.47231   1
   4  -3 -15 8.65707 2.98017   1
  -4   3  15 13.2523 3.48544   1
   3  -3 -15 4.40321 2.68739   1
  -3   3  15 3.36974 2.25799   1
   2  -3 -15 2.83810 2.21107   1
  -2   3  15 5.01493 2.57985   1
   1  -3 -15 23.8205 3.91096   1
  -1   3  15 24.9156 5.44962   1
   0  -3 -15 18.2507 3.56782   1
   0   3  15 26.1590 5.77363   1
  -1  -3 -15 7.67201 2.37419   1
   1   3  15 9.97174 4.11297   1
  -2  -3 -15 165.233 18.4017   1
   2   3  15 166.408 15.2866   1
   3   3  15 209.024 15.7297   1
   4   3  15 9.16471 3.96505   1
  -5  -4  18 10.9593 11.5638  -2
   7  -4 -15 10.9593 11.5638   1
   5   4 -18 3.58107 8.60684  -2
  -7   4  15 3.58107 8.60684   1
  -4  -4  18 22.8246 13.2125  -2
   6  -4 -15 22.8246 13.2125   1
   4   4 -18 13.9695 7.82822  -2
  -6   4  15 13.9695 7.82822   1
  -3  -4  18 23.7537 8.78354  -2
   5  -4 -15 23.7537 8.78354   1
   3   4 -18 29.0260 10.8123  -2
  -5   4  15 29.0260 10.8123   1
  -2  -4  18 1.05751 5.86781  -2
   4  -4 -15 1.05751 5.86781   1
   2   4 -18 1.47877 6.18648  -2
  -4   4  15 1.47877 6.18648   1
  -1  -4  18 170.543 17.9622  -2
   3  -4 -15 170.543 17.9622   1
   1   4 -18 199.228 20.7989  -2
  -3   4  15 199.228 20.7989   1
   0  -4  18 42.2334 6.58570  -2
   2  -4 -15 42.2334 6.58570   1
   0   4 -18 41.5229 11.2885  -2
  -2   4  15 41.5229 11.2885   1
   1  -4  18 14.5736 4.73955  -2
   1  -4 -15 14.5736 4.73955   1
  -1   4 -18 11.2013 6.40390  -2
  -1   4  15 11.2013 6.40390   1
   2  -4  18 59.8469 6.41023  -2
   0  -4 -15 59.8469 6.41023   1
  -2   4 -18 66.8951 13.7036  -2
   0   4  15 66.8951 13.7036   1
   3  -4  18 -11.205 8.45453  -2
  -1  -4 -15 -11.205 8.45453   1
  -3   4 -18 -1.7428 8.67561  -2
   1   4  15 -1.7428 8.67561   1
  -4   4 -18 10.5563 7.05243  -2
   2   4  15 10.5563 7.05243   1
  -5   4 -18 43.9837 12.0842  -2
   3   4  15 43.9837 12.0842   1
   4   4  15 2.87694 4.17584   1
   7  -5 -15 2.53207 5.17386   1
  -7   5  15 -0.2966 5.68985   1
   6  -5 -15 4.47950 4.72939   1
   5  -5 -15 9.25701 4.18880   1
  -5   5  15 0.75573 5.42612   1
   4  -5 -15 1.90223 4.26504   1
  -4   5  15 6.46885 3.28202   1
   3  -5 -15 36.1528 7.50836   1
  -3   5  15 33.2553 5.67781   1
   2  -5 -15 2.77277 2.41232   1
  -2   5  15 4.16195 2.99228   1
   1  -5 -15 28.0864 3.67680   1
  -1   5  15 23.6265 7.21952   1
   0  -5 -15 7.09324 1.79905   1
   0   5  15 -0.7954 3.43594   1
   1   5  15 45.1856 7.89781   1
   2   5  15 61.9217 9.17206   1
  -3  -6  19 31.8149 14.2728  -2
   6  -6 -15 31.8149 14.2728   1
   3   6 -19 -11.272 9.04914  -2
  -6   6  15 -11.272 9.04914   1
  -2  -6  19 40.4308 13.8626  -2
   5  -6 -15 40.4308 13.8626   1
   2   6 -19 21.5921 11.7808  -2
  -5   6  15 21.5921 11.7808   1
   1   6 -19 26.9499 9.91610  -2
  -4   6  15 26.9499 9.91610   1
   0  -6  19 25.7348 13.2301  -2
   3  -6 -15 25.7348 13.2301   1
   1  -6  19 16.1431 6.09653  -2
   2  -6 -15 16.1431 6.09653   1
  -1   6 -19 22.3994 7.30745  -2
  -2   6  15 22.3994 7.30745   1
   2  -6  19 31.9908 6.46995  -2
   1  -6 -15 31.9908 6.46995   1
  -2   6 -19 32.8135 7.87705  -2
  -1   6  15 32.8135 7.87705   1
  -3   6 -19 57.1656 8.96103  -2
   0   6  15 57.1656 8.96103   1
  -4   6 -19 11.9748 6.90623  -2
   1   6  15 11.9748 6.90623   1
   4  -7 -15 8.95383 7.91522   1
  -4   7  15 8.08347 8.01346   1
   3  -7 -15 6.35660 5.76246   1
  -3   7  15 -0.3233 7.39054   1
   2  -7 -15 8.97101 3.56067   1
  -2   7  15 16.7519 7.86029   1
  -5   8  11 33.6115 15.0222  -2
   1   8 -16 33.6115 15.0222   1
   1   8 -16 36.0766 9.16268   1
  -4   8  11 45.0169 14.5467  -2
   0   8 -16 45.0169 14.5467   1
   0   8 -16 0.54163 4.37901   1
   0  -8  16 1.91606 4.10722   1
  -3   8  11 20.5870 10.9194  -2
  -1   8 -16 20.5870 10.9194   1
   3  -8 -11 3.47177 11.0699  -2
   1  -8  16 3.47177 11.0699   1
   1  -8  16 5.53803 4.57932   1
  -2   8  11 10.3225 7.22750  -2
  -2   8 -16 10.3225 7.22750   1
   2  -8 -11 4.82206 11.0375  -2
   2  -8  16 4.82206 11.0375   1
   1  -8 -11 -3.4055 13.1068  -2
   3  -8  16 -3.4055 13.1068   1
   3   7 -16 6.99138 2.78345   1
   2   7 -16 10.0957 4.09298   1
  -2  -7  16 4.72815 2.95301   1
   1   7 -16 39.7893 6.48962   1
  -1  -7  16 4.29065 3.80719   1
   0   7 -16 8.26583 3.97281   1
   0  -7  16 -3.5592 2.51246   1
  -1   7 -16 62.0656 5.74153   1
   1  -7  16 55.2757 6.67105   1
  -2   7 -16 3.66954 2.63237   1
   2  -7  16 8.77295 4.08189   1
  -3   7 -16 15.5709 4.26637   1
   3  -7  16 16.1622 5.78999   1
  -4   7 -16 4.46087 3.34626   1
   4  -7  16 5.10376 3.76146   1
  -5   7 -16 7.97548 4.37660   1
   5  -7  16 2.88090 5.05332   1
  -7   6  12 70.9988 7.86999  -2
   4   6 -16 70.9988 7.86999   1
  -6   6  12 3.76660 4.40062  -2
   3   6 -16 3.76660 4.40062   1
   6  -6 -12 0.66290 6.09660  -2
  -3  -6  16 0.66290 6.09660   1
  -5   6  12 53.4612 7.14887  -2
   2   6 -16 53.4612 7.14887   1
   5  -6 -12 37.6819 9.14063  -2
  -2  -6  16 37.6819 9.14063   1
  -4   6  12 88.8648 9.27780  -2
   1   6 -16 88.8648 9.27780   1
   4  -6 -12 82.1741 8.55522  -2
  -1  -6  16 82.1741 8.55522   1
  -3   6  12 66.3436 11.5051  -2
   0   6 -16 66.3436 11.5051   1
   3  -6 -12 39.2951 6.61095  -2
   0  -6  16 39.2951 6.61095   1
  -2   6  12 45.8163 7.41824  -2
  -1   6 -16 45.8163 7.41824   1
   2  -6 -12 32.0558 6.44893  -2
   1  -6  16 32.0558 6.44893   1
  -1   6  12 63.1695 8.74839  -2
  -2   6 -16 63.1695 8.74839   1
   1  -6 -12 71.0761 6.94056  -2
   2  -6  16 71.0761 6.94056   1
   0   6  12 80.7445 9.66201  -2
  -3   6 -16 80.7445 9.66201   1
   0  -6 -12 70.0549 9.21078  -2
   3  -6  16 70.0549 9.21078   1
   1   6  12 65.3946 12.8606  -2
  -4   6 -16 65.3946 12.8606   1
  -1  -6 -12 40.2137 8.19250  -2
   4  -6  16 40.2137 8.19250   1
  -2  -6 -12 2.14389 6.43441  -2
   5  -6  16 2.14389 6.43441   1
  -3  -6 -12 3.33903 7.15480  -2
   6  -6  16 3.33903 7.15480   1
   5   5 -16 -1.3291 2.30016   1
   4   5 -16 2.93593 2.41343   1
  -4  -5  16 6.46920 3.48341   1
   3   5 -16 22.2040 4.24292   1
  -3  -5  16 24.3526 4.97430   1
   2   5 -16 10.0352 2.76213   1
  -2  -5  16 19.7596 3.53710   1
   1   5 -16 1.82253 2.13156   1
  -1  -5  16 2.64289 3.14274   1
   0   5 -16 73.4043 8.06546   1
   0  -5  16 68.4726 4.95752   1
  -1   5 -16 76.9062 8.53430   1
   1  -5  16 79.6261 5.77685   1
  -2   5 -16 9.97037 3.92260   1
   2  -5  16 10.7744 2.71832   1
  -3   5 -16 108.229 10.3093   1
   3  -5  16 89.1275 8.07242   1
  -4   5 -16 8.65168 4.14972   1
   4  -5  16 -0.3246 2.62800   1
  -5   5 -16 12.8826 5.30476   1
   5  -5  16 5.50431 4.65937   1
   6  -5  16 8.46785 5.16722   1
  -8   4  13 20.1453 5.16795  -2
   6   4 -16 20.1453 5.16795   1
  -7   4  13 15.3770 4.73250  -2
   5   4 -16 15.3770 4.73250   1
   7  -4 -13 21.3434 6.65811  -2
  -5  -4  16 21.3434 6.65811   1
  -6   4  13 20.1305 4.46289  -2
   4   4 -16 20.1305 4.46289   1
   6  -4 -13 16.6914 5.25766  -2
  -4  -4  16 16.6914 5.25766   1
  -5   4  13 128.665 10.4762  -2
   3   4 -16 128.665 10.4762   1
   5  -4 -13 119.761 10.3761  -2
  -3  -4  16 119.761 10.3761   1
  -4   4  13 82.7522 8.54325  -2
   2   4 -16 82.7522 8.54325   1
   4  -4 -13 105.484 13.9385  -2
  -2  -4  16 105.484 13.9385   1
  -3   4  13 22.5330 7.56518  -2
   1   4 -16 22.5330 7.56518   1
   3  -4 -13 26.6066 5.60449  -2
  -1  -4  16 26.6066 5.60449   1
  -2   4  13 47.5561 9.00588  -2
   0   4 -16 47.5561 9.00588   1
   2  -4 -13 47.0178 5.61804  -2
   0  -4  16 47.0178 5.61804   1
  -1   4  13 1.03563 4.57872  -2
  -1   4 -16 1.03563 4.57872   1
   1  -4 -13 -1.4318 3.28387  -2
   1  -4  16 -1.4318 3.28387   1
   0   4  13 14.4109 5.32335  -2
  -2   4 -16 14.4109 5.32335   1
   0  -4 -13 2.58805 3.92921  -2
   2  -4  16 2.58805 3.92921   1
   1   4  13 80.7338 12.4960  -2
  -3   4 -16 80.7338 12.4960   1
  -1  -4 -13 22.3514 5.30864  -2
   3  -4  16 22.3514 5.30864   1
   2   4  13 17.7516 9.63711  -2
  -4   4 -16 17.7516 9.63711   1
  -2  -4 -13 12.4858 9.95940  -2
   4  -4  16 12.4858 9.95940   1
   3   4  13 9.58113 10.9602  -2
  -5   4 -16 9.58113 10.9602   1
  -3  -4 -13 3.56343 6.82538  -2
   5  -4  16 3.56343 6.82538   1
  -4  -4 -13 -5.0137 7.06003  -2
   6  -4  16 -5.0137 7.06003   1
   6   3 -16 -1.2989 2.71533   1
  -6  -3  16 0.77200 3.70629   1
   5   3 -16 3.86986 2.46214   1
  -5  -3  16 5.31950 5.50068   1
   4   3 -16 7.13317 2.77916   1
  -4  -3  16 12.6031 4.16354   1
   3   3 -16 34.0715 4.22756   1
  -3  -3  16 32.7563 5.29217   1
   2   3 -16 -0.4607 1.66715   1
  -2  -3  16 1.67313 3.43689   1
   1   3 -16 9.77921 2.90027   1
  -1  -3  16 17.7795 1.89433   1
   0   3 -16 34.7460 5.32740   1
   0  -3  16 23.8224 3.18434   1
  -1   3 -16 31.3581 5.36710   1
   1  -3  16 22.3047 3.50230   1
  -2   3 -16 99.9228 8.77739   1
   2  -3  16 82.9475 6.13252   1
  -3   3 -16 4.99741 3.55401   1
   3  -3  16 13.5514 3.22844   1
  -4   3 -16 2.56742 3.39560   1
   4  -3  16 1.85413 2.48039   1
  -5   3 -16 23.5808 5.52851   1
   5  -3  16 23.5022 4.50855   1
   6  -3  16 15.7377 4.81048   1
  -8   2  15 -3.9572 8.62612  -2
   7   2 -16 -3.9572 8.62612   1
  -7   2  15 10.3876 5.20204  -2
   6   2 -16 10.3876 5.20204   1
   7  -2 -15 12.9613 6.56259  -2
  -6  -2  16 12.9613 6.56259   1
  -6   2  15 9.72515 6.79640  -2
   5   2 -16 9.72515 6.79640   1
   6  -2 -15 10.0316 7.72346  -2
  -5  -2  16 10.0316 7.72346   1
  -5   2  15 236.648 12.4084  -2
   4   2 -16 236.648 12.4084   1
   5  -2 -15 170.385 13.8631  -2
  -4  -2  16 170.385 13.8631   1
  -4   2  15 29.1857 7.25174  -2
   3   2 -16 29.1857 7.25174   1
   4  -2 -15 39.5876 6.05081  -2
  -3  -2  16 39.5876 6.05081   1
  -3   2  15 30.2703 5.38092  -2
   2   2 -16 30.2703 5.38092   1
   3  -2 -15 19.3247 4.88620  -2
  -2  -2  16 19.3247 4.88620   1
  -2   2  15 280.279 16.8400  -2
   1   2 -16 280.279 16.8400   1
   2  -2 -15 303.048 11.6803  -2
  -1  -2  16 303.048 11.6803   1
  -1   2  15 37.6786 6.44507  -2
   0   2 -16 37.6786 6.44507   1
   1  -2 -15 41.2471 5.39607  -2
   0  -2  16 41.2471 5.39607   1
   0   2  15 93.7188 9.16333  -2
  -1   2 -16 93.7188 9.16333   1
   0  -2 -15 89.5583 6.20218  -2
   1  -2  16 89.5583 6.20218   1
   1   2  15 86.3640 8.77653  -2
  -2   2 -16 86.3640 8.77653   1
  -1  -2 -15 79.1427 6.74200  -2
   2  -2  16 79.1427 6.74200   1
   2   2  15 -1.7632 7.77103  -2
  -3   2 -16 -1.7632 7.77103   1
  -2  -2 -15 7.52617 4.15484  -2
   3  -2  16 7.52617 4.15484   1
   3   2  15 27.7237 10.7707  -2
  -4   2 -16 27.7237 10.7707   1
  -3  -2 -15 37.3237 6.60448  -2
   4  -2  16 37.3237 6.60448   1
  -4  -2 -15 6.23843 6.28295  -2
   5  -2  16 6.23843 6.28295   1
  -5  -2 -15 30.6222 7.94195  -2
   6  -2  16 30.6222 7.94195   1
   7   1 -16 18.2357 4.49358   1
  -7  -1  16 -3.2973 4.20547   1
   6   1 -16 4.04680 2.92305   1
  -6  -1  16 6.58267 3.56466   1
   5   1 -16 13.1970 3.35918   1
  -5  -1  16 11.3671 4.69620   1
   4   1 -16 0.92678 2.03725   1
  -4  -1  16 -0.2210 2.80824   1
   3   1 -16 19.5104 3.49192   1
  -3  -1  16 13.0223 2.15148   1
   2   1 -16 32.2888 4.13322   1
  -2  -1  16 32.6774 3.65916   1
   1   1 -16 483.258 20.8710   1
  -1  -1  16 515.313 20.1356   1
   0   1 -16 0.98704 2.03338   1
   0  -1  16 1.11491 1.53773   1
  -1   1 -16 810.662 52.8872   1
   1  -1  16 820.189 26.7570   1
  -2   1 -16 5.78479 2.58092   1
   2  -1  16 5.66277 2.16609   1
  -3   1 -16 -2.7619 2.28860   1
   3  -1  16 0.81655 1.83181   1
  -4   1 -16 -0.0091 2.36735   1
   4  -1  16 1.33875 2.19694   1
   5  -1  16 -1.9336 2.09210   1
   6  -1  16 6.89190 3.18990   1
  -8   0  16 3.23174 11.3581  -2
   8   0 -16 3.23174 11.3581   1
   8   0 -16 14.2466 9.48374  -2
  -8   0  16 14.2466 9.48374   1
  -7   0  16 51.4577 7.77661  -2
   7   0 -16 51.4577 7.77661   1
  -6   0  16 22.1298 4.90109  -2
   6   0 -16 22.1298 4.90109   1
   6   0 -16 15.7095 4.01090  -2
  -6   0  16 15.7095 4.01090   1
  -5   0  16 178.093 10.6365  -2
   5   0 -16 178.093 10.6365   1
   5   0 -16 152.159 8.79375  -2
  -5   0  16 152.159 8.79375   1
  -4   0  16 141.349 14.9471  -2
   4   0 -16 141.349 14.9471   1
   4   0 -16 169.290 13.2067  -2
  -4   0  16 169.290 13.2067   1
  -3   0  16 81.2747 6.71532  -2
   3   0 -16 81.2747 6.71532   1
   3   0 -16 74.3430 5.76235  -2
  -3   0  16 74.3430 5.76235   1
  -2   0  16 66.1902 6.94802  -2
   2   0 -16 66.1902 6.94802   1
   2   0 -16 69.5604 5.50702  -2
  -2   0  16 69.5604 5.50702   1
  -1   0  16 125.629 9.50120  -2
   1   0 -16 125.629 9.50120   1
   1   0 -16 118.310 13.6343  -2
  -1   0  16 118.310 13.6343   1
   0   0  16 32.4372 5.15552  -2
   0   0 -16 32.4372 5.15552   1
   0   0 -16 32.1209 7.20385  -2
   0   0  16 32.1209 7.20385   1
   1   0  16 3.22350 3.08159  -2
  -1   0 -16 3.22350 3.08159   1
  -1   0 -16 -1.1144 3.63190  -2
   1   0  16 -1.1144 3.63190   1
   2   0  16 8.47069 3.51825  -2
  -2   0 -16 8.47069 3.51825   1
  -2   0 -16 13.2892 2.78003  -2
   2   0  16 13.2892 2.78003   1
   3   0  16 15.5948 3.55339  -2
  -3   0 -16 15.5948 3.55339   1
  -3   0 -16 20.9986 3.02876  -2
   3   0  16 20.9986 3.02876   1
   4   0  16 31.9407 8.42198  -2
  -4   0 -16 31.9407 8.42198   1
  -4   0 -16 30.8027 4.01522  -2
   4   0  16 30.8027 4.01522   1
  -5   0 -16 -1.8550 2.47519  -2
   5   0  16 -1.8550 2.47519   1
  -6   0 -16 14.8207 3.13326  -2
   6   0  16 14.8207 3.13326   1
   8  -1 -16 3.14632 3.59620   1
  -8   1  16 5.76083 3.68432   1
   7  -1 -16 2.83516 3.12317   1
  -7   1  16 0.43001 2.71571   1
   6  -1 -16 7.92179 3.11066   1
  -6   1  16 3.35655 4.10439   1
   5  -1 -16 1.75009 2.37297   1
  -5   1  16 4.71580 2.52963   1
   4  -1 -16 1.68413 2.46786   1
  -4   1  16 5.45265 2.43662   1
   3  -1 -16 61.7848 5.89378   1
  -3   1  16 67.6396 6.73621   1
   2  -1 -16 78.7195 6.48636   1
  -2   1  16 83.0039 8.66523   1
   1  -1 -16 1.63631 2.01111   1
  -1   1  16 0.85170 2.06296   1
   0  -1 -16 181.053 10.5490   1
   0   1  16 191.485 18.2421   1
  -1  -1 -16 3.16422 2.23181   1
   1   1  16 -0.0867 2.53554   1
  -2  -1 -16 38.4243 5.58909   1
   2   1  16 37.2534 7.05261   1
  -3  -1 -16 20.9434 3.51407   1
   3   1  16 23.9632 4.58672   1
   4   1  16 -0.8296 2.51749   1
   5   1  16 9.37209 3.97420   1
  -7  -2  17 18.3369 8.89264  -2
   8  -2 -16 18.3369 8.89264   1
   7   2 -17 33.1674 12.8140  -2
  -8   2  16 33.1674 12.8140   1
  -6  -2  17 31.0091 8.02858  -2
   7  -2 -16 31.0091 8.02858   1
   6   2 -17 6.78702 6.07056  -2
  -7   2  16 6.78702 6.07056   1
  -5  -2  17 96.6507 9.11532  -2
   6  -2 -16 96.6507 9.11532   1
  -4  -2  17 122.422 9.38788  -2
   5  -2 -16 122.422 9.38788   1
   4   2 -17 111.717 9.99784  -2
  -5   2  16 111.717 9.99784   1
  -3  -2  17 3.93626 5.63166  -2
   4  -2 -16 3.93626 5.63166   1
   3   2 -17 17.6445 5.59826  -2
  -4   2  16 17.6445 5.59826   1
  -2  -2  17 2.45960 4.71518  -2
   3  -2 -16 2.45960 4.71518   1
   2   2 -17 3.29463 5.39264  -2
  -3   2  16 3.29463 5.39264   1
  -1  -2  17 27.8977 5.79315  -2
   2  -2 -16 27.8977 5.79315   1
   1   2 -17 30.0010 6.83640  -2
  -2   2  16 30.0010 6.83640   1
   0  -2  17 1.67910 5.23663  -2
   1  -2 -16 1.67910 5.23663   1
   0   2 -17 -1.8370 5.33315  -2
  -1   2  16 -1.8370 5.33315   1
   1  -2  17 24.8924 5.34132  -2
   0  -2 -16 24.8924 5.34132   1
  -1   2 -17 19.9535 7.08807  -2
   0   2  16 19.9535 7.08807   1
   2  -2  17 24.4398 8.52609  -2
  -1  -2 -16 24.4398 8.52609   1
  -2   2 -17 -6.2618 5.50508  -2
   1   2  16 -6.2618 5.50508   1
  -4   2 -17 65.7952 11.9878  -2
   3   2  16 65.7952 11.9878   1
  -5   2 -17 13.3563 6.91936  -2
   4   2  16 13.3563 6.91936   1
  -6   2 -17 11.7751 7.37702  -2
   5   2  16 11.7751 7.37702   1
   7  -3 -16 9.14598 4.00718   1
  -7   3  16 4.86680 4.65649   1
   6  -3 -16 2.12628 2.59668   1
  -6   3  16 5.81272 4.45591   1
   5  -3 -16 1.45651 2.69616   1
  -5   3  16 -3.0268 2.38957   1
   4  -3 -16 3.54800 2.87744   1
  -4   3  16 -0.0834 2.60439   1
   3  -3 -16 134.184 9.25229   1
  -3   3  16 144.988 9.91283   1
   2  -3 -16 6.95085 2.48681   1
  -2   3  16 4.75356 2.90707   1
   1  -3 -16 8.23602 2.60528   1
  -1   3  16 -1.0023 2.16603   1
   0  -3 -16 60.1319 5.68313   1
   0   3  16 60.3773 8.22054   1
  -1  -3 -16 49.7716 4.86698   1
   1   3  16 60.4462 8.33043   1
  -2  -3 -16 14.8656 5.05677   1
   2   3  16 -3.7466 2.99015   1
   4   3  16 0.12393 3.68441   1
  -5  -4  19 16.4130 14.1292  -2
   7  -4 -16 16.4130 14.1292   1
  -4  -4  19 81.0993 19.7831  -2
   6  -4 -16 81.0993 19.7831   1
   4   4 -19 67.1193 14.9270  -2
  -6   4  16 67.1193 14.9270   1
  -3  -4  19 1.24038 7.09461  -2
   5  -4 -16 1.24038 7.09461   1
   3   4 -19 0.05702 10.0640  -2
  -5   4  16 0.05702 10.0640   1
  -2  -4  19 7.56599 5.36025  -2
   4  -4 -16 7.56599 5.36025   1
   2   4 -19 1.98327 9.27444  -2
  -4   4  16 1.98327 9.27444   1
  -1  -4  19 52.2566 7.80061  -2
   3  -4 -16 52.2566 7.80061   1
   1   4 -19 50.0509 8.62826  -2
  -3   4  16 50.0509 8.62826   1
   0  -4  19 22.4132 5.85548  -2
   2  -4 -16 22.4132 5.85548   1
   0   4 -19 16.8720 6.82878  -2
  -2   4  16 16.8720 6.82878   1
   1  -4  19 19.9470 5.75967  -2
   1  -4 -16 19.9470 5.75967   1
  -1   4 -19 12.1024 7.47191  -2
  -1   4  16 12.1024 7.47191   1
  -2   4 -19 30.3571 10.5654  -2
   0   4  16 30.3571 10.5654   1
  -3   4 -19 -0.2795 10.4742  -2
   1   4  16 -0.2795 10.4742   1
  -4   4 -19 29.8156 11.3947  -2
   2   4  16 29.8156 11.3947   1
  -5   4 -19 7.86503 10.4014  -2
   3   4  16 7.86503 10.4014   1
   6  -5 -16 20.3351 6.57513   1
  -6   5  16 3.78301 5.86196   1
   5  -5 -16 0.64652 3.88217   1
  -5   5  16 2.55504 5.56559   1
   4  -5 -16 10.2970 5.14216   1
  -4   5  16 8.85032 6.81026   1
   3  -5 -16 19.5393 4.27385   1
  -3   5  16 6.88824 5.05456   1
   2  -5 -16 5.87467 2.51772   1
  -2   5  16 3.03861 3.82199   1
   1  -5 -16 139.591 7.62153   1
  -1   5  16 124.391 12.2350   1
   0  -5 -16 0.12372 1.72677   1
   0   5  16 6.06200 4.44992   1
   1   5  16 4.25393 4.52754   1
   2   5  16 11.7730 7.42286   1
  -2  -6  20 17.5974 12.3453  -2
   5  -6 -16 17.5974 12.3453   1
   2   6 -20 9.86500 11.6229  -2
  -5   6  16 9.86500 11.6229   1
   1   6 -20 181.004 22.5490  -2
  -4   6  16 181.004 22.5490   1
   0   6 -20 48.3206 12.6780  -2
  -3   6  16 48.3206 12.6780   1
   1  -6  20 69.4228 10.0887  -2
   2  -6 -16 69.4228 10.0887   1
  -1   6 -20 77.2495 13.7366  -2
  -2   6  16 77.2495 13.7366   1
   2  -6  20 10.2911 4.54626  -2
   1  -6 -16 10.2911 4.54626   1
  -2   6 -20 15.3804 10.0844  -2
  -1   6  16 15.3804 10.0844   1
  -3   6 -20 14.5278 9.38978  -2
   0   6  16 14.5278 9.38978   1
   0   8 -17 10.8526 4.60702   1
   0  -8  17 -2.2073 3.94749   1
  -3   8  12 -7.3329 11.1449  -2
  -1   8 -17 -7.3329 11.1449   1
   3  -8 -12 4.37356 8.29182  -2
   1  -8  17 4.37356 8.29182   1
  -2   8  12 45.5619 8.64568  -2
  -2   8 -17 45.5619 8.64568   1
   2   7 -17 1.42572 3.11721   1
  -2  -7  17 9.89462 5.77616   1
   1   7 -17 13.5127 4.07360   1
  -1  -7  17 -1.8351 2.67552   1
   0   7 -17 -1.6521 2.99928   1
   0  -7  17 0.15864 2.66710   1
  -1   7 -17 8.74272 4.19020   1
   1  -7  17 7.07950 2.42337   1
  -2   7 -17 5.21627 3.53404   1
   2  -7  17 1.81895 3.01606   1
  -3   7 -17 7.47453 4.41404   1
   3  -7  17 -3.2764 3.41467   1
  -4   7 -17 9.05360 5.19931   1
   4  -7  17 14.8650 5.87276   1
  -7   6  13 8.32311 5.55807  -2
   4   6 -17 8.32311 5.55807   1
   7  -6 -13 4.75363 5.93634  -2
  -4  -6  17 4.75363 5.93634   1
  -6   6  13 40.1061 6.84984  -2
   3   6 -17 40.1061 6.84984   1
   6  -6 -13 1.90164 7.67544  -2
  -3  -6  17 1.90164 7.67544   1
  -5   6  13 23.3575 5.73731  -2
   2   6 -17 23.3575 5.73731   1
   5  -6 -13 19.7030 5.29137  -2
  -2  -6  17 19.7030 5.29137   1
  -4   6  13 2.99533 4.35984  -2
   1   6 -17 2.99533 4.35984   1
   4  -6 -13 11.9086 7.31158  -2
  -1  -6  17 11.9086 7.31158   1
  -3   6  13 102.218 10.1066  -2
   0   6 -17 102.218 10.1066   1
   3  -6 -13 91.7577 9.79467  -2
   0  -6  17 91.7577 9.79467   1
  -2   6  13 22.6609 9.32027  -2
  -1   6 -17 22.6609 9.32027   1
   2  -6 -13 19.9878 6.26813  -2
   1  -6  17 19.9878 6.26813   1
  -1   6  13 52.0659 8.19359  -2
  -2   6 -17 52.0659 8.19359   1
   1  -6 -13 41.6858 7.21884  -2
   2  -6  17 41.6858 7.21884   1
   0   6  13 4.47912 5.35322  -2
  -3   6 -17 4.47912 5.35322   1
   0  -6 -13 -4.1124 5.39338  -2
   3  -6  17 -4.1124 5.39338   1
   1   6  13 15.6824 11.1246  -2
  -4   6 -17 15.6824 11.1246   1
  -1  -6 -13 -3.5832 5.89118  -2
   4  -6  17 -3.5832 5.89118   1
   2   6  13 28.1273 13.1136  -2
  -5   6 -17 28.1273 13.1136   1
  -2  -6 -13 20.5038 7.98382  -2
   5  -6  17 20.5038 7.98382   1
   5   5 -17 2.84125 3.30137   1
   4   5 -17 13.9364 3.33224   1
  -4  -5  17 10.2477 3.65563   1
   3   5 -17 2.46844 2.61626   1
  -3  -5  17 6.90296 3.18971   1
   2   5 -17 66.3920 8.11979   1
  -2  -5  17 68.7385 7.75357   1
   1   5 -17 9.80685 3.77505   1
  -1  -5  17 8.89556 3.95928   1
   0   5 -17 -1.9374 2.43065   1
   0  -5  17 0.15655 1.36555   1
  -1   5 -17 3.28308 3.09276   1
   1  -5  17 3.17741 2.09968   1
  -2   5 -17 4.67123 3.21450   1
   2  -5  17 -0.3105 2.29009   1
  -3   5 -17 33.4387 6.59845   1
   3  -5  17 32.4992 4.74109   1
  -4   5 -17 12.3801 5.24431   1
   4  -5  17 13.5307 4.72507   1
  -5   5 -17 16.0653 4.87986   1
   5  -5  17 4.54090 4.84489   1
   6  -5  17 -1.7108 4.40612   1
  -8   4  14 1.98762 7.93686  -2
   6   4 -17 1.98762 7.93686   1
  -7   4  14 1.59904 4.27452  -2
   5   4 -17 1.59904 4.27452   1
   7  -4 -14 8.47276 8.45831  -2
  -5  -4  17 8.47276 8.45831   1
  -6   4  14 82.4791 13.8217  -2
   4   4 -17 82.4791 13.8217   1
   6  -4 -14 20.2972 6.82148  -2
  -4  -4  17 20.2972 6.82148   1
  -5   4  14 77.0270 8.81753  -2
   3   4 -17 77.0270 8.81753   1
   5  -4 -14 66.0386 8.76888  -2
  -3  -4  17 66.0386 8.76888   1
  -4   4  14 56.9725 7.14239  -2
   2   4 -17 56.9725 7.14239   1
   4  -4 -14 34.5029 6.40234  -2
  -2  -4  17 34.5029 6.40234   1
  -3   4  14 58.6026 11.7954  -2
   1   4 -17 58.6026 11.7954   1
   3  -4 -14 55.6051 7.82227  -2
  -1  -4  17 55.6051 7.82227   1
  -2   4  14 -2.6563 4.61962  -2
   0   4 -17 -2.6563 4.61962   1
   2  -4 -14 -0.0142 2.62805  -2
   0  -4  17 -0.0142 2.62805   1
  -1   4  14 31.2584 10.2118  -2
  -1   4 -17 31.2584 10.2118   1
   1  -4 -14 34.5728 4.64714  -2
   1  -4  17 34.5728 4.64714   1
   0   4  14 6.93491 7.48288  -2
  -2   4 -17 6.93491 7.48288   1
   0  -4 -14 12.1778 5.80245  -2
   2  -4  17 12.1778 5.80245   1
   1   4  14 32.2113 9.72595  -2
  -3   4 -17 32.2113 9.72595   1
  -1  -4 -14 28.9060 6.79994  -2
   3  -4  17 28.9060 6.79994   1
   2   4  14 64.9809 14.6132  -2
  -4   4 -17 64.9809 14.6132   1
  -2  -4 -14 84.0018 8.19550  -2
   4  -4  17 84.0018 8.19550   1
   3   4  14 -11.913 10.9219  -2
  -5   4 -17 -11.913 10.9219   1
  -3  -4 -14 0.82452 5.91752  -2
   5  -4  17 0.82452 5.91752   1
  -4  -4 -14 34.5271 9.05657  -2
   6  -4  17 34.5271 9.05657   1
   6   3 -17 1.40656 3.08795   1
  -6  -3  17 7.02859 5.73690   1
   5   3 -17 5.91029 2.50678   1
  -5  -3  17 2.77821 3.80260   1
   4   3 -17 4.17646 2.68966   1
  -4  -3  17 2.85960 3.28091   1
   3   3 -17 14.2847 3.62377   1
  -3  -3  17 21.6333 4.54041   1
   2   3 -17 19.5826 3.40245   1
  -2  -3  17 14.9210 6.70534   1
   1   3 -17 11.6226 3.10119   1
  -1  -3  17 12.6349 1.90044   1
   0   3 -17 -0.3666 2.34052   1
   0  -3  17 3.27883 3.00556   1
  -1   3 -17 11.7971 3.89281   1
   1  -3  17 10.4454 2.62266   1
  -2   3 -17 78.9186 8.26926   1
   2  -3  17 78.3591 6.59374   1
  -3   3 -17 130.903 11.2328   1
   3  -3  17 130.403 8.12320   1
  -4   3 -17 136.989 11.9441   1
   4  -3  17 133.209 9.66826   1
  -5   3 -17 -4.8938 3.42037   1
   5  -3  17 2.93217 3.29616   1
   6  -3  17 18.1478 4.58723   1
  -8   2  16 19.4424 9.51675  -2
   7   2 -17 19.4424 9.51675   1
  -7   2  16 19.1356 5.90774  -2
   6   2 -17 19.1356 5.90774   1
  -6   2  16 146.655 10.4026  -2
   5   2 -17 146.655 10.4026   1
   6  -2 -16 142.860 12.8116  -2
  -5  -2  17 142.860 12.8116   1
  -5   2  16 146.909 11.5374  -2
   4   2 -17 146.909 11.5374   1
   5  -2 -16 116.606 14.4751  -2
  -4  -2  17 116.606 14.4751   1
  -4   2  16 8.94114 4.68591  -2
   3   2 -17 8.94114 4.68591   1
   4  -2 -16 7.73580 4.95702  -2
  -3  -2  17 7.73580 4.95702   1
   3  -2 -16 4.33218 4.99884  -2
  -2  -2  17 4.33218 4.99884   1
  -2  -2  17 0.07508 1.27012   1
  -2   2  16 38.9701 9.21768  -2
   1   2 -17 38.9701 9.21768   1
   2  -2 -16 23.6653 3.80820  -2
  -1  -2  17 23.6653 3.80820   1
  -1   2  16 1.32331 4.70301  -2
   0   2 -17 1.32331 4.70301   1
   1  -2 -16 3.07140 3.14466  -2
   0  -2  17 3.07140 3.14466   1
   0   2  16 16.9812 6.09553  -2
  -1   2 -17 16.9812 6.09553   1
   0  -2 -16 38.9137 5.02794  -2
   1  -2  17 38.9137 5.02794   1
   1   2  16 7.59351 5.12946  -2
  -2   2 -17 7.59351 5.12946   1
  -1  -2 -16 0.81955 3.64996  -2
   2  -2  17 0.81955 3.64996   1
   2   2  16 26.5177 9.36085  -2
  -3   2 -17 26.5177 9.36085   1
  -2  -2 -16 6.26029 4.30554  -2
   3  -2  17 6.26029 4.30554   1
  -3  -2 -16 48.7134 6.49313  -2
   4  -2  17 48.7134 6.49313   1
  -4  -2 -16 3.80104 5.12090  -2
   5  -2  17 3.80104 5.12090   1
  -5  -2 -16 7.71174 5.80566  -2
   6  -2  17 7.71174 5.80566   1
   7   1 -17 2.39581 3.18264   1
  -7  -1  17 1.93343 3.83847   1
   6   1 -17 9.32620 3.37162   1
   5   1 -17 -0.2544 2.63069   1
  -5  -1  17 0.36923 3.17585   1
   4   1 -17 25.0640 4.27294   1
  -4  -1  17 23.1738 6.93878   1
   3   1 -17 33.7502 5.39084   1
  -3  -1  17 30.6272 3.50717   1
   2   1 -17 18.2603 3.42967   1
  -2  -1  17 14.8169 2.29354   1
   1   1 -17 21.4021 3.80123   1
  -1  -1  17 22.9725 3.61513   1
   0   1 -17 10.7922 3.03188   1
   0  -1  17 12.6173 2.49484   1
  -1   1 -17 1.53073 3.08748   1
   1  -1  17 5.78583 2.30449   1
  -2   1 -17 10.6624 3.36962   1
   2  -1  17 8.78239 2.53483   1
  -3   1 -17 2.83347 2.89880   1
   3  -1  17 6.76003 2.94966   1
  -4   1 -17 19.9041 4.59540   1
   4  -1  17 18.1199 3.61389   1
   5  -1  17 45.7209 5.31088   1
   6  -1  17 12.8639 3.64426   1
  -7   0  17 101.748 9.42839  -2
   7   0 -17 101.748 9.42839   1
  -6   0  17 101.001 8.72840  -2
   6   0 -17 101.001 8.72840   1
  -5   0  17 0.55826 3.36111  -2
   5   0 -17 0.55826 3.36111   1
   5   0 -17 -1.5014 3.22016  -2
  -5   0  17 -1.5014 3.22016   1
  -4   0  17 0.12311 3.20528  -2
   4   0 -17 0.12311 3.20528   1
   4   0 -17 4.78738 3.46601  -2
  -4   0  17 4.78738 3.46601   1
  -3   0  17 52.4040 6.37382  -2
   3   0 -17 52.4040 6.37382   1
   3   0 -17 37.0701 5.00173  -2
  -3   0  17 37.0701 5.00173   1
  -2   0  17 91.0525 8.47514  -2
   2   0 -17 91.0525 8.47514   1
   2   0 -17 85.7936 7.52733  -2
  -2   0  17 85.7936 7.52733   1
  -1   0  17 8.91071 3.94441  -2
   1   0 -17 8.91071 3.94441   1
   0   0  17 16.0532 4.49741  -2
   0   0 -17 16.0532 4.49741   1
   0   0 -17 22.2349 6.98687  -2
   0   0  17 22.2349 6.98687   1
   1   0  17 40.7103 5.62550  -2
  -1   0 -17 40.7103 5.62550   1
  -1   0 -17 34.9020 5.37760  -2
   1   0  17 34.9020 5.37760   1
   2   0  17 33.7411 5.25561  -2
  -2   0 -17 33.7411 5.25561   1
  -2   0 -17 31.8673 5.47874  -2
   2   0  17 31.8673 5.47874   1
   3   0  17 17.2166 4.15048  -2
  -3   0 -17 17.2166 4.15048   1
  -3   0 -17 10.0601 2.94797  -2
   3   0  17 10.0601 2.94797   1
  -4   0 -17 0.19930 2.58772  -2
   4   0  17 0.19930 2.58772   1
  -5   0 -17 4.69907 3.17386  -2
   5   0  17 4.69907 3.17386   1
   7  -1 -17 7.61727 4.30693   1
  -7   1  17 -4.3708 3.90005   1
   6  -1 -17 0.06352 2.53767   1
  -6   1  17 -0.2152 3.28995   1
   5  -1 -17 -1.0815 2.32837   1
  -5   1  17 -2.0272 2.34955   1
   4  -1 -17 17.9073 3.78605   1
  -4   1  17 30.1894 4.72770   1
   3  -1 -17 76.8265 8.69464   1
  -3   1  17 74.5154 8.23958   1
   2  -1 -17 41.8788 5.51751   1
  -2   1  17 43.6068 5.82484   1
   1  -1 -17 18.0036 3.87761   1
  -1   1  17 24.2667 7.40704   1
   0  -1 -17 61.3947 6.38115   1
   0   1  17 64.3291 10.5365   1
  -1  -1 -17 -1.9824 1.98241   1
   1   1  17 -1.1062 3.33110   1
  -2  -1 -17 25.7169 4.43423   1
   2   1  17 24.5322 4.39710   1
  -3  -1 -17 5.85990 2.39490   1
   3   1  17 9.14831 3.88751   1
   4   1  17 54.3195 7.13167   1
   5   1  17 22.8137 6.00733   1
  -6  -2  18 -0.9086 7.05265  -2
   7  -2 -17 -0.9086 7.05265   1
   6   2 -18 16.1923 6.88073  -2
  -7   2  17 16.1923 6.88073   1
  -5  -2  18 19.1038 6.33358  -2
   6  -2 -17 19.1038 6.33358   1
   5   2 -18 19.1231 7.10221  -2
  -6   2  17 19.1231 7.10221   1
  -4  -2  18 33.5562 6.14983  -2
   5  -2 -17 33.5562 6.14983   1
   4   2 -18 14.0753 6.55375  -2
  -5   2  17 14.0753 6.55375   1
  -3  -2  18 25.1840 5.73513  -2
   4  -2 -17 25.1840 5.73513   1
   3   2 -18 31.1511 6.25790  -2
  -4   2  17 31.1511 6.25790   1
  -2  -2  18 35.4298 6.77599  -2
   3  -2 -17 35.4298 6.77599   1
   2   2 -18 42.7267 11.2320  -2
  -3   2  17 42.7267 11.2320   1
  -1  -2  18 37.7782 6.26148  -2
   2  -2 -17 37.7782 6.26148   1
   1   2 -18 30.8461 10.0463  -2
  -2   2  17 30.8461 10.0463   1
   0  -2  18 63.0095 7.71272  -2
   1  -2 -17 63.0095 7.71272   1
   0   2 -18 75.3608 13.0877  -2
  -1   2  17 75.3608 13.0877   1
   1  -2  18 117.021 9.40861  -2
   0  -2 -17 117.021 9.40861   1
  -1   2 -18 96.4130 14.5725  -2
   0   2  17 96.4130 14.5725   1
   2  -2  18 10.1028 8.99277  -2
  -1  -2 -17 10.1028 8.99277   1
  -2   2 -18 3.53808 6.68086  -2
   1   2  17 3.53808 6.68086   1
  -3   2 -18 47.6262 8.99972  -2
   2   2  17 47.6262 8.99972   1
  -4   2 -18 15.3537 6.86685  -2
   3   2  17 15.3537 6.86685   1
  -5   2 -18 7.66575 7.39447  -2
   4   2  17 7.66575 7.39447   1
   7  -3 -17 -3.8183 3.14830   1
  -7   3  17 -6.4249 6.16731   1
   6  -3 -17 9.18712 3.88401   1
  -6   3  17 4.60721 3.80605   1
   5  -3 -17 0.48060 2.44064   1
  -5   3  17 -0.8925 2.97623   1
   4  -3 -17 25.6303 4.86663   1
  -4   3  17 38.4456 7.17627   1
   3  -3 -17 1.01085 2.45712   1
  -3   3  17 -0.8073 2.64199   1
   2  -3 -17 0.98734 2.46387   1
  -2   3  17 5.65019 3.44927   1
   1  -3 -17 4.90129 3.04384   1
  -1   3  17 4.77844 4.06274   1
   0  -3 -17 3.71084 2.59199   1
   0   3  17 2.26434 3.12078   1
  -1  -3 -17 7.33855 2.07891   1
   1   3  17 3.82449 3.77595   1
   2   3  17 36.0848 9.59265   1
   3   3  17 53.6502 10.9070   1
   4   3  17 54.1771 12.2503   1
   7  -4 -17 17.0026 4.88736   1
  -7   4  17 1.83953 6.03807   1
  -4  -4  20 6.42918 8.94107  -2
   6  -4 -17 6.42918 8.94107   1
   4   4 -20 -1.3672 10.6280  -2
  -6   4  17 -1.3672 10.6280   1
  -3  -4  20 34.0849 7.12718  -2
   5  -4 -17 34.0849 7.12718   1
   3   4 -20 28.1754 9.03335  -2
  -5   4  17 28.1754 9.03335   1
  -2  -4  20 3.83794 6.51606  -2
   4  -4 -17 3.83794 6.51606   1
   2   4 -20 -0.1249 7.02401  -2
  -4   4  17 -0.1249 7.02401   1
  -1  -4  20 12.1087 5.77517  -2
   3  -4 -17 12.1087 5.77517   1
   1   4 -20 -8.7051 9.30515  -2
  -3   4  17 -8.7051 9.30515   1
   0  -4  20 1.77018 5.44421  -2
   2  -4 -17 1.77018 5.44421   1
   0   4 -20 -1.6543 6.69853  -2
  -2   4  17 -1.6543 6.69853   1
   1  -4  20 16.9507 6.27510  -2
   1  -4 -17 16.9507 6.27510   1
  -1   4 -20 22.2709 11.8111  -2
  -1   4  17 22.2709 11.8111   1
   2  -4  20 -9.2885 10.1551  -2
   0  -4 -17 -9.2885 10.1551   1
  -3   4 -20 30.7554 11.7722  -2
   1   4  17 30.7554 11.7722   1
  -4   4 -20 12.6951 10.7924  -2
   2   4  17 12.6951 10.7924   1
   3   4  17 -3.1993 4.59385   1
   6  -5 -17 -2.2672 4.79516   1
  -6   5  17 -3.9796 5.74343   1
   5  -5 -17 1.12195 4.47858   1
  -5   5  17 7.56036 6.19350   1
   4  -5 -17 -0.3890 3.06046   1
  -4   5  17 -2.4416 4.80691   1
   3  -5 -17 9.97701 4.03269   1
  -3   5  17 5.32686 6.53329   1
   2  -5 -17 12.5507 3.79734   1
  -2   5  17 0.90508 6.84944   1
   1  -5 -17 0.29751 2.05328   1
  -1   5  17 3.44903 5.81196   1
   0  -5 -17 -1.2163 1.15837   1
   0   5  17 9.93419 7.24500   1
   1   5  17 21.9008 9.10014   1
  -1  -6  21 47.5793 11.9783  -2
   4  -6 -17 47.5793 11.9783   1
   0  -6  21 30.9482 7.97304  -2
   3  -6 -17 30.9482 7.97304   1
   0   6 -21 27.6176 12.5405  -2
  -3   6  17 27.6176 12.5405   1
   1  -6  21 -2.7089 6.20746  -2
   2  -6 -17 -2.7089 6.20746   1
   2  -6  21 2.52196 4.57183  -2
   1  -6 -17 2.52196 4.57183   1
  -2   6 -21 -0.3004 10.0705  -2
  -1   6  17 -0.3004 10.0705   1
   2   7 -18 10.2955 4.09201   1
  -2  -7  18 3.55644 4.13560   1
   1   7 -18 10.4119 4.10088   1
  -1  -7  18 0.15771 3.34866   1
   0   7 -18 29.0944 9.65439   1
   0  -7  18 42.5870 10.7678   1
  -1   7 -18 15.8091 4.98054   1
   1  -7  18 7.85704 2.82820   1
  -2   7 -18 13.5661 5.49005   1
   2  -7  18 4.95848 3.61182   1
  -3   7 -18 109.870 12.4097   1
   3  -7  18 85.7329 9.43479   1
  -4   7 -18 5.69979 5.44484   1
   4  -7  18 4.08941 5.32468   1
  -6   6  14 31.7119 7.05348  -2
   3   6 -18 31.7119 7.05348   1
   6  -6 -14 1.82500 9.58205  -2
  -3  -6  18 1.82500 9.58205   1
  -5   6  14 74.5238 9.10193  -2
   2   6 -18 74.5238 9.10193   1
   5  -6 -14 72.9486 13.1246  -2
  -2  -6  18 72.9486 13.1246   1
  -4   6  14 12.3289 5.56524  -2
   1   6 -18 12.3289 5.56524   1
   4  -6 -14 7.90912 5.37331  -2
  -1  -6  18 7.90912 5.37331   1
  -3   6  14 76.8133 9.00251  -2
   0   6 -18 76.8133 9.00251   1
   3  -6 -14 52.9158 12.4019  -2
   0  -6  18 52.9158 12.4019   1
  -2   6  14 42.6576 7.22902  -2
  -1   6 -18 42.6576 7.22902   1
   2  -6 -14 17.7598 5.52826  -2
   1  -6  18 17.7598 5.52826   1
  -1   6  14 6.18509 5.32249  -2
  -2   6 -18 6.18509 5.32249   1
   1  -6 -14 7.44734 5.27306  -2
   2  -6  18 7.44734 5.27306   1
   0   6  14 8.11244 6.29753  -2
  -3   6 -18 8.11244 6.29753   1
   0  -6 -14 13.2417 6.34497  -2
   3  -6  18 13.2417 6.34497   1
   1   6  14 83.6675 15.6318  -2
  -4   6 -18 83.6675 15.6318   1
  -1  -6 -14 66.3163 10.4623  -2
   4  -6  18 66.3163 10.4623   1
  -2  -6 -14 22.8331 8.65559  -2
   5  -6  18 22.8331 8.65559   1
   4   5 -18 1.34569 2.44701   1
  -4  -5  18 -2.7989 4.01309   1
   3   5 -18 15.2842 3.56823   1
  -3  -5  18 14.4567 3.51200   1
   2   5 -18 5.67006 3.75912   1
  -2  -5  18 5.45569 2.79967   1
   1   5 -18 7.10961 3.73309   1
  -1  -5  18 15.6310 4.47406   1
   0   5 -18 -0.8666 2.55501   1
   0  -5  18 0.73281 1.69899   1
  -1   5 -18 8.77689 3.76245   1
   1  -5  18 4.52993 2.44411   1
  -2   5 -18 67.8156 8.71681   1
   2  -5  18 61.8111 7.03638   1
  -3   5 -18 9.53707 4.18569   1
   3  -5  18 7.79828 3.43115   1
  -4   5 -18 66.7311 9.53893   1
   4  -5  18 40.6995 7.75901   1
  -5   5 -18 29.7626 10.0900   1
   5  -5  18 39.7153 7.89825   1
  -7   4  15 0.35787 4.73354  -2
   5   4 -18 0.35787 4.73354   1
   7  -4 -15 -9.9819 8.33921  -2
  -5  -4  18 -9.9819 8.33921   1
  -6   4  15 29.2600 11.2884  -2
   4   4 -18 29.2600 11.2884   1
   6  -4 -15 13.6912 5.80393  -2
  -4  -4  18 13.6912 5.80393   1
  -5   4  15 49.9625 7.66003  -2
   3   4 -18 49.9625 7.66003   1
   5  -4 -15 23.5409 6.98827  -2
  -3  -4  18 23.5409 6.98827   1
  -4   4  15 -0.3850 4.82653  -2
   2   4 -18 -0.3850 4.82653   1
   4  -4 -15 -0.5152 5.28874  -2
  -2  -4  18 -0.5152 5.28874   1
  -3   4  15 147.839 12.0013  -2
   1   4 -18 147.839 12.0013   1
   3  -4 -15 146.813 10.1010  -2
  -1  -4  18 146.813 10.1010   1
  -2   4  15 51.0926 7.93014  -2
   0   4 -18 51.0926 7.93014   1
   2  -4 -15 40.4393 3.96308  -2
   0  -4  18 40.4393 3.96308   1
  -1   4  15 7.70829 5.87742  -2
  -1   4 -18 7.70829 5.87742   1
   1  -4 -15 10.9725 5.12260  -2
   1  -4  18 10.9725 5.12260   1
   0   4  15 93.3482 14.1956  -2
  -2   4 -18 93.3482 14.1956   1
   0  -4 -15 65.5444 7.41192  -2
   2  -4  18 65.5444 7.41192   1
   1   4  15 3.79964 10.1397  -2
  -3   4 -18 3.79964 10.1397   1
  -1  -4 -15 7.45592 4.97601  -2
   3  -4  18 7.45592 4.97601   1
   2   4  15 7.57255 11.0367  -2
  -4   4 -18 7.57255 11.0367   1
  -2  -4 -15 -9.3751 5.85333  -2
   4  -4  18 -9.3751 5.85333   1
  -3  -4 -15 6.53443 8.06236  -2
   5  -4  18 6.53443 8.06236   1
   6   3 -18 8.43919 3.52489   1
  -6  -3  18 4.87598 5.57049   1
   5   3 -18 0.20669 2.69350   1
  -5  -3  18 0.89835 3.52335   1
   4   3 -18 6.45098 2.79552   1
  -4  -3  18 6.79716 4.32186   1
   3   3 -18 2.55735 2.32245   1
  -3  -3  18 -0.1095 2.39933   1
   2   3 -18 2.56583 2.09659   1
  -2  -3  18 -0.2233 2.73892   1
   1   3 -18 20.0467 4.08417   1
  -1  -3  18 9.78721 2.25475   1
   0   3 -18 -0.0601 2.73895   1
   0  -3  18 2.32220 1.74074   1
  -1   3 -18 40.8187 6.62549   1
   1  -3  18 46.7720 5.14164   1
  -2   3 -18 23.5829 4.76197   1
   2  -3  18 16.6430 3.23757   1
  -3   3 -18 2.43406 3.17420   1
   3  -3  18 -1.0949 2.42986   1
  -4   3 -18 32.0715 7.41829   1
   4  -3  18 28.7825 5.30853   1
  -5   3 -18 38.5793 10.1834   1
   5  -3  18 40.1639 6.11544   1
   6  -3  18 4.68113 6.74492   1
  -7   2  17 -10.359 8.02359  -2
   6   2 -18 -10.359 8.02359   1
  -6   2  17 25.3718 5.88313  -2
   5   2 -18 25.3718 5.88313   1
   6  -2 -17 -1.0045 7.57847  -2
  -5  -2  18 -1.0045 7.57847   1
  -5   2  17 20.4995 6.85539  -2
   4   2 -18 20.4995 6.85539   1
   5  -2 -17 15.9355 8.79102  -2
  -4  -2  18 15.9355 8.79102   1
  -4   2  17 21.2474 5.74385  -2
   3   2 -18 21.2474 5.74385   1
  -3   2  17 66.4202 7.93553  -2
   2   2 -18 66.4202 7.93553   1
  -2  -2  18 41.9356 3.56204   1
   3  -2 -17 56.5472 10.9968  -2
  -2  -2  18 56.5472 10.9968   1
  -2   2  17 24.3083 8.99469  -2
   1   2 -18 24.3083 8.99469   1
   2  -2 -17 48.9992 5.02013  -2
  -1  -2  18 48.9992 5.02013   1
  -1   2  17 56.9476 7.97705  -2
   0   2 -18 56.9476 7.97705   1
   1  -2 -17 57.5854 6.51625  -2
   0  -2  18 57.5854 6.51625   1
   0   2  17 146.151 16.4749  -2
  -1   2 -18 146.151 16.4749   1
   0  -2 -17 120.213 8.61693  -2
   1  -2  18 120.213 8.61693   1
   1   2  17 14.3193 6.14396  -2
  -2   2 -18 14.3193 6.14396   1
  -1  -2 -17 28.1613 5.04443  -2
   2  -2  18 28.1613 5.04443   1
   2   2  17 50.3019 12.1348  -2
  -3   2 -18 50.3019 12.1348   1
  -2  -2 -17 37.6344 7.79881  -2
   3  -2  18 37.6344 7.79881   1
   3   2  17 9.09047 10.9892  -2
  -4   2 -18 9.09047 10.9892   1
  -3  -2 -17 25.4974 5.75782  -2
   4  -2  18 25.4974 5.75782   1
  -4  -2 -17 -0.4280 5.43712  -2
   5  -2  18 -0.4280 5.43712   1
   7   1 -18 -0.9679 3.40873   1
   6   1 -18 2.08638 3.29890   1
  -6  -1  18 -4.3579 3.61829   1
   5   1 -18 1.15561 2.69648   1
  -5  -1  18 2.85383 2.91148   1
   4   1 -18 14.1737 3.50233   1
  -4  -1  18 1.04038 3.61147   1
   3   1 -18 2.62988 2.35662   1
  -3  -1  18 0.54089 2.79596   1
   2   1 -18 1.90780 2.17104   1
  -2  -1  18 -0.2532 1.32665   1
   1   1 -18 33.1011 4.99037   1
  -1  -1  18 26.2271 4.30732   1
   0   1 -18 40.6182 5.92300   1
   0  -1  18 36.4526 5.43019   1
  -1   1 -18 144.442 10.9620   1
   1  -1  18 146.934 8.78842   1
  -2   1 -18 2.19622 2.52414   1
   2  -1  18 8.09674 2.67472   1
  -3   1 -18 337.846 19.1761   1
   3  -1  18 314.924 16.0997   1
  -4   1 -18 25.8657 5.41111   1
   4  -1  18 28.1030 4.52761   1
   5  -1  18 19.7789 4.26720   1
  -7   0  18 4.01058 5.62480  -2
   7   0 -18 4.01058 5.62480   1
  -6   0  18 14.9911 4.91684  -2
   6   0 -18 14.9911 4.91684   1
   6   0 -18 0.49412 2.68904  -2
  -6   0  18 0.49412 2.68904   1
  -5   0  18 0.25831 3.70996  -2
   5   0 -18 0.25831 3.70996   1
   5   0 -18 3.42049 3.78463  -2
  -5   0  18 3.42049 3.78463   1
  -4   0  18 0.62167 3.51513  -2
   4   0 -18 0.62167 3.51513   1
   4   0 -18 2.21911 2.51297  -2
  -4   0  18 2.21911 2.51297   1
  -3   0  18 61.9458 9.90330  -2
   3   0 -18 61.9458 9.90330   1
   3   0 -18 67.3675 6.70514  -2
  -3   0  18 67.3675 6.70514   1
  -2   0  18 462.104 23.6451  -2
   2   0 -18 462.104 23.6451   1
   2   0 -18 415.702 22.0215  -2
  -2   0  18 415.702 22.0215   1
  -1   0  18 15.7830 4.70709  -2
   1   0 -18 15.7830 4.70709   1
   1   0 -18 21.5550 6.98253  -2
  -1   0  18 21.5550 6.98253   1
   0   0  18 410.372 30.6390  -2
   0   0 -18 410.372 30.6390   1
   0   0 -18 406.436 32.0848  -2
   0   0  18 406.436 32.0848   1
   1   0  18 5.61803 3.82487  -2
  -1   0 -18 5.61803 3.82487   1
  -1   0 -18 7.79835 3.70479  -2
   1   0  18 7.79835 3.70479   1
   2   0  18 11.9005 4.05900  -2
  -2   0 -18 11.9005 4.05900   1
  -2   0 -18 6.43438 3.11066  -2
   2   0  18 6.43438 3.11066   1
   3   0  18 3.41280 3.32349  -2
  -3   0 -18 3.41280 3.32349   1
  -3   0 -18 -0.3334 2.86284  -2
   3   0  18 -0.3334 2.86284   1
  -4   0 -18 31.6096 6.47850  -2
   4   0  18 31.6096 6.47850   1
  -5   0 -18 24.2731 7.46674  -2
   5   0  18 24.2731 7.46674   1
   7  -1 -18 9.52711 5.42991   1
  -7   1  18 0.74614 4.69086   1
   6  -1 -18 0.60510 2.80286   1
  -6   1  18 2.62562 2.77021   1
   5  -1 -18 1.19088 2.67863   1
  -5   1  18 4.47414 3.76046   1
   4  -1 -18 -0.6532 2.55677   1
  -4   1  18 1.78927 3.82086   1
   3  -1 -18 2.45016 2.63205   1
  -3   1  18 7.50521 3.13459   1
   2  -1 -18 0.01296 2.23684   1
  -2   1  18 2.01697 2.60452   1
   1  -1 -18 29.8861 4.49372   1
  -1   1  18 16.9053 6.79280   1
   0  -1 -18 8.12231 2.84415   1
   0   1  18 2.59293 2.96981   1
  -1  -1 -18 3.48880 2.52823   1
   1   1  18 -3.4048 3.39188   1
  -2  -1 -18 112.624 9.06592   1
   2   1  18 106.802 8.92424   1
  -3  -1 -18 61.8935 7.39228   1
   3   1  18 94.4968 9.66119   1
   4   1  18 17.4435 5.22381   1
  -6  -2  19 6.76347 7.85236  -2
   7  -2 -18 6.76347 7.85236   1
   6   2 -19 5.04568 7.20610  -2
  -7   2  18 5.04568 7.20610   1
  -5  -2  19 16.1962 6.04731  -2
   6  -2 -18 16.1962 6.04731   1
  -4  -2  19 9.88181 5.15823  -2
   5  -2 -18 9.88181 5.15823   1
   4   2 -19 -0.0233 5.72493  -2
  -5   2  18 -0.0233 5.72493   1
  -3  -2  19 35.4608 5.93161  -2
   4  -2 -18 35.4608 5.93161   1
   3   2 -19 13.1014 8.82664  -2
  -4   2  18 13.1014 8.82664   1
  -2  -2  19 95.7265 9.93645  -2
   3  -2 -18 95.7265 9.93645   1
   2   2 -19 114.591 17.3751  -2
  -3   2  18 114.591 17.3751   1
  -1  -2  19 52.2204 7.33683  -2
   2  -2 -18 52.2204 7.33683   1
   1   2 -19 56.9841 8.97711  -2
  -2   2  18 56.9841 8.97711   1
   0  -2  19 16.5929 5.40089  -2
   1  -2 -18 16.5929 5.40089   1
   0   2 -19 24.7941 7.06147  -2
  -1   2  18 24.7941 7.06147   1
   1  -2  19 24.7157 5.71473  -2
   0  -2 -18 24.7157 5.71473   1
  -1   2 -19 22.8341 7.33119  -2
   0   2  18 22.8341 7.33119   1
   2  -2  19 16.1289 4.77426  -2
  -1  -2 -18 16.1289 4.77426   1
  -2   2 -19 16.1438 10.3331  -2
   1   2  18 16.1438 10.3331   1
   3  -2  19 1.13271 10.1759  -2
  -2  -2 -18 1.13271 10.1759   1
  -3   2 -19 6.51159 9.70573  -2
   2   2  18 6.51159 9.70573   1
  -4   2 -19 15.7176 7.15826  -2
   3   2  18 15.7176 7.15826   1
  -5   2 -19 13.3879 7.87020  -2
   4   2  18 13.3879 7.87020   1
   7  -3 -18 0.21118 3.60414   1
   6  -3 -18 1.72884 3.20318   1
  -6   3  18 7.10337 6.30819   1
   5  -3 -18 -1.0752 2.85632   1
  -5   3  18 -5.1068 3.37845   1
   4  -3 -18 6.31666 3.25286   1
  -4   3  18 7.79742 3.50919   1
   3  -3 -18 3.91684 3.75174   1
  -3   3  18 7.54760 5.92066   1
   2  -3 -18 -0.0271 2.44611   1
  -2   3  18 2.73342 3.70351   1
   1  -3 -18 90.4957 7.55821   1
  -1   3  18 98.3296 8.48806   1
   0  -3 -18 0.73812 2.24979   1
   0   3  18 6.57990 4.35470   1
  -1  -3 -18 18.4953 3.90663   1
   1   3  18 32.9034 9.59824   1
   2   3  18 135.281 17.1058   1
   3   3  18 6.21176 5.95354   1
  -4  -4  21 24.2473 8.05622  -2
   6  -4 -18 24.2473 8.05622   1
  -3  -4  21 -0.6078 6.94893  -2
   5  -4 -18 -0.6078 6.94893   1
   3   4 -21 -7.0311 12.7018  -2
  -5   4  18 -7.0311 12.7018   1
  -2  -4  21 53.4358 9.29809  -2
   4  -4 -18 53.4358 9.29809   1
   2   4 -21 37.9014 9.70227  -2
  -4   4  18 37.9014 9.70227   1
  -1  -4  21 21.0911 11.2260  -2
   3  -4 -18 21.0911 11.2260   1
   1   4 -21 7.14373 10.5686  -2
  -3   4  18 7.14373 10.5686   1
   0  -4  21 17.5040 6.53706  -2
   2  -4 -18 17.5040 6.53706   1
   0   4 -21 30.0501 12.5216  -2
  -2   4  18 30.0501 12.5216   1
   1  -4  21 33.7273 7.93424  -2
   1  -4 -18 33.7273 7.93424   1
  -2   4 -21 13.3697 11.2078  -2
   0   4  18 13.3697 11.2078   1
  -3   4 -21 23.0464 11.6161  -2
   1   4  18 23.0464 11.6161   1
  -4   4 -21 3.43083 12.5677  -2
   2   4  18 3.43083 12.5677   1
   5  -5 -18 4.70287 3.93310   1
  -5   5  18 7.40453 7.14157   1
   4  -5 -18 9.05443 3.97930   1
  -4   5  18 3.12269 6.89344   1
   3  -5 -18 2.68112 3.38263   1
  -3   5  18 -0.5951 5.68909   1
   2  -5 -18 0.92445 2.96257   1
  -2   5  18 2.83821 6.88430   1
   1  -5 -18 5.98542 3.20867   1
  -1   5  18 4.27399 6.08462   1
   0  -5 -18 -0.5673 2.58214   1
   0   5  18 6.87455 5.00603   1
   1   7 -19 8.24325 4.35844   1
  -1  -7  19 2.45638 4.25888   1
   0   7 -19 19.8260 5.58630   1
   0  -7  19 0.69205 3.86952   1
  -1   7 -19 5.35319 4.10890   1
   1  -7  19 -1.6259 5.55742   1
  -2   7 -19 -3.2734 3.76940   1
   2  -7  19 1.76756 3.43722   1
  -3   7 -19 8.19958 5.20931   1
   3  -7  19 12.4397 6.10392   1
  -6   6  15 34.2682 11.4942  -2
   3   6 -19 34.2682 11.4942   1
   6  -6 -15 4.46902 6.84975  -2
  -3  -6  19 4.46902 6.84975   1
  -5   6  15 33.1252 7.39665  -2
   2   6 -19 33.1252 7.39665   1
   5  -6 -15 16.1130 6.56401  -2
  -2  -6  19 16.1130 6.56401   1
  -4   6  15 20.0990 5.88296  -2
   1   6 -19 20.0990 5.88296   1
   4  -6 -15 3.07406 9.00831  -2
  -1  -6  19 3.07406 9.00831   1
  -3   6  15 34.3294 6.73336  -2
   0   6 -19 34.3294 6.73336   1
  -2   6  15 26.1903 6.80630  -2
  -1   6 -19 26.1903 6.80630   1
   2  -6 -15 24.2973 10.2132  -2
   1  -6  19 24.2973 10.2132   1
  -1   6  15 36.0110 10.7189  -2
  -2   6 -19 36.0110 10.7189   1
   1  -6 -15 27.7382 6.01330  -2
   2  -6  19 27.7382 6.01330   1
   0   6  15 33.2923 7.88167  -2
  -3   6 -19 33.2923 7.88167   1
   0  -6 -15 30.0979 7.59276  -2
   3  -6  19 30.0979 7.59276   1
  -1  -6 -15 -11.374 9.84093  -2
   4  -6  19 -11.374 9.84093   1
   4   5 -19 12.5490 3.72333   1
  -4  -5  19 6.92963 6.00028   1
   3   5 -19 7.38080 2.71315   1
  -3  -5  19 -0.8566 4.38750   1
   2   5 -19 4.32712 3.25694   1
  -2  -5  19 4.01245 3.92142   1
   1   5 -19 33.2414 6.21417   1
   0   5 -19 51.0273 7.73703   1
   0  -5  19 41.3587 4.23132   1
  -1   5 -19 0.58897 3.34162   1
   1  -5  19 7.15303 3.15688   1
  -2   5 -19 92.2584 10.5372   1
   2  -5  19 82.6827 7.94795   1
  -3   5 -19 5.49335 4.07131   1
   3  -5  19 -4.0519 4.66975   1
  -4   5 -19 -5.0419 4.34444   1
   4  -5  19 2.14936 3.86506   1
  -5   5 -19 20.4622 9.47528   1
   5  -5  19 19.8709 6.48872   1
  -7   4  16 17.9498 6.86227  -2
   5   4 -19 17.9498 6.86227   1
  -6   4  16 87.1777 16.3199  -2
   4   4 -19 87.1777 16.3199   1
   6  -4 -16 52.0806 15.5944  -2
  -4  -4  19 52.0806 15.5944   1
  -5   4  16 13.7642 7.39873  -2
   3   4 -19 13.7642 7.39873   1
   5  -4 -16 5.88648 5.75636  -2
  -3  -4  19 5.88648 5.75636   1
  -4   4  16 1.75373 5.25818  -2
   2   4 -19 1.75373 5.25818   1
  -3   4  16 35.7861 7.34214  -2
   1   4 -19 35.7861 7.34214   1
   3  -4 -16 39.3854 10.3115  -2
  -1  -4  19 39.3854 10.3115   1
  -2   4  16 14.3832 6.37691  -2
   0   4 -19 14.3832 6.37691   1
   2  -4 -16 13.9730 4.02359  -2
   0  -4  19 13.9730 4.02359   1
  -1   4  16 24.0207 7.13464  -2
  -1   4 -19 24.0207 7.13464   1
   1  -4 -16 20.4573 5.23827  -2
   1  -4  19 20.4573 5.23827   1
   0   4  16 19.4108 6.99560  -2
  -2   4 -19 19.4108 6.99560   1
   0  -4 -16 9.77634 4.57544  -2
[truncated: 757,768 more chars]
